# Supplementary material for: Long term storage in liquid nitrogen leads to only minor phenotypic and gene expression changes in the mammary carcinoma model cell line BT474
Source: Oncotarget. 2017 Mar 28;8(21):35076–87. doi: 10.18632/oncotarget.16623 (PMC5471036; doi:10.18632/oncotarget.16623)
Supplement: Supplementary file 2 [file oncotarget-08-35076-s002.xls]

## Sheet: Data
Probe Id	p-Value	log(fold_change)	fold_change	ATCC-1_log2_Signal	ATCC-2_log2_Signal	ATCC-3_log2_Signal	1986-1_log2_Signal	1986-2_log2_Signal	1986-3_log2_Signal	Gene_Symbol	Gene_Description	Other DB IDs
17118180	0.0012035	-2.63779	-6.22376	7.29395	6.81012	7.48139	4.84594	4.08507	4.74109	CTGF	; BC087839 ENST00000367976 NM_001901
16701401	0.13754	-1.61937	-3.07241	4.87967	4.77778	2.69355	2.46201	1.99181	3.03907	miscellaneous	ENST00000426929
16703994	0.0163621	-1.52314	-2.87417	6.25185	6.25811	5.73047	5.13159	4.25439	4.28502	miscellaneous	AF269087
16947173	0.00118023	1.52085	2.86959	7.29742	7.5282	7.22263	8.88134	8.80081	8.92864	MME	membrane metallo-endopeptidase; AK291761 AK310664 BC101632 BC101658 BC106070 BC143465 BX647134 ENST00000360490 ENST00000382989 ENST00000460393 ENST00000462745 ENST00000462837 ENST00000481828 ENST00000491026 ENST00000491597 ENST00000492661 ENST00000493237 ENST00000493888 ENST00000495577 J03779 NM_000902 NM_007287 NM_007288 NM_007289 Y00811
17054115	0.00581587	-1.48784	-2.80469	5.06582	5.46249	4.84644	3.80937	3.5624	3.53945	miscellaneous	ENST00000443280
17015324	0.00309939	-1.46603	-2.76261	6.39986	5.81848	6.00265	4.37039	4.59616	4.85634	NRN1	neuritin 1; BC042019 ENST00000244766 ENST00000495850 NM_016588
16693542	0.069578	-1.34171	-2.53452	2.61876	3.9469	3.29774	1.97312	1.83202	2.03312	miscellaneous	AK310615; ENST00000576030
16827592	0.147775	1.32573	2.5066	4.42318	2.83425	2.44675	5.1803	3.99151	4.50957	miscellaneous	ENST00000251366; ENST00000562724
16662336	0.0599262	-1.23734	-2.35763	3.26414	4.12084	3.66544	3.13394	1.84442	2.36004	miscellaneous	ENST00000543143; NM_138428
17019543	0.00277033	-1.2165	-2.32382	6.11305	5.85962	5.6355	4.49425	4.59169	4.87274	C6orf223	AK097853; BC032706 ENST00000336600 ENST00000439969 ENST00000442114 ENST00000448947 NM_001171992 NM_153246
16660736	0.026343	-1.216	-2.32302	3.8651	4.77032	4.43211	3.04038	2.80003	3.57912	PNRC2	proline-rich nuclear receptor coactivator 2; ENST00000471915 NM_017761
17044298	0.104951	1.21375	2.31939	2.96311	2.12594	3.63891	4.04066	4.27658	4.05196	miscellaneous	AK127742; ENST00000481564
17120368	0.0250236	-1.19775	-2.29382	7.12882	7.80393	6.96255	6.36631	5.89325	6.04248	miscellaneous	ENST00000416067
16697217	0.0184378	-1.19459	-2.2888	4.26005	4.31602	3.5809	2.56088	2.9729	3.03941	RNU7-13P RNU7-41P	RNA, U7 small nuclear 13 pseudogene; RNA, U7 small nuclear 41 pseudogene; ENST00000515917 ENST00000516413
16793674	0.0152093	-1.1875	-2.27758	5.2401	5.52547	5.56052	4.13434	3.97214	4.6571	miscellaneous	ENST00000557163; NR_039985
17123970	0.0346125	-1.1848	-2.27332	6.3807	7.19708	6.69136	5.64542	5.56994	5.49938	miscellaneous	ENST00000416067
16859786	0.0341739	1.17983	2.26551	1.90356	1.90178	2.7633	3.81155	3.17408	3.12251	MIR3188	microRNA 3188; NR_036155
16960698	0.000838038	1.13466	2.19567	3.64607	3.91162	3.69427	4.90176	4.79386	4.96033	MME MME-AS1	MME antisense RNA 1 (non-protein coding); ENST00000460393 ENST00000484721 J03779 NM_000902 NM_007287 NM_007288 NM_007289
16913303	0.400621	-1.12293	-2.17789	1.7099	4.84835	1.62664	1.45381	1.78717	1.57512	miscellaneous	CR936825; ENST00000432603
17079906	0.185257	-1.12247	-2.17719	5.46202	5.89721	4.02296	4.40134	3.24544	4.36801	miscellaneous	ENST00000519365; ENST00000521922
16674084	0.175149	-1.12212	-2.17667	3.91136	3.73086	2.18338	2.0657	2.0884	2.30514	RABGAP1L-IT1	RABGAP1L intronic transcript 1 (non-protein coding); ENST00000414890
17120362	0.0261618	-1.12188	-2.1763	7.17909	7.42926	6.6311	6.14657	5.95267	5.77458	miscellaneous	ENST00000416067
16955664	0.0586848	-1.1185	-2.17121	3.49713	3.68949	4.53067	2.83166	2.95669	2.57344	miscellaneous	ENST00000574932
16799144	0.08391	-1.11741	-2.16958	3.13271	4.44324	3.55105	2.3124	2.5348	2.92756	ANP32AP1	acidic (leucine-rich) nuclear phosphoprotein 32 family, member A pseudogene 1; DQ083510 ENST00000560832 NR_003144
16961788	0.0191476	-1.11288	-2.16277	4.10916	4.46811	3.69094	2.7065	2.95096	3.27211	miscellaneous	ENST00000414084; ENST00000432729
16956591	0.00150584	-1.06831	-2.09698	5.56137	5.36208	5.6873	4.49195	4.28492	4.62894	STX19	syntaxin 19; BC034696 ENST00000315099 NM_001001850
17125574	0.22259	-1.06681	-2.0948	3.95553	3.93153	2.09146	2.32504	2.44976	2.00328	miscellaneous	ENST00000416067
17094355	0.00145346	-1.06641	-2.09422	5.16862	5.33137	4.99888	4.29208	4.02884	3.97872	miscellaneous	XM_002342917
16843998	0.00309907	-1.06352	-2.09002	3.01894	2.73301	3.00007	1.79195	1.84989	1.91963	miscellaneous	BX647429
17021217	8.33566e-06	1.06146	2.08704	7.59168	7.66042	7.57933	8.63773	8.72347	8.6546	ME1	malic enzyme 1, NADP(+)-dependent, cytosolic; BC025246 ENST00000369705 ENST00000540036 ENST00000541327 ENST00000543031 NM_002395
16706988	0.283071	-1.05824	-2.08239	4.26864	3.19862	5.45976	4.33736	2.74942	2.66551	MIR4678	microRNA 4678; NR_039825
16989736	0.00511158	-1.05786	-2.08184	7.7129	7.70636	7.58022	6.58802	6.42858	6.80931	EGR1	early growth response 1; ENST00000239938 ENST00000411801 ENST00000535792 M62829 NM_001964
16766281	0.034526	-1.05355	-2.07563	6.3246	6.25342	6.69775	5.88221	5.12316	5.10976	SNORD59A	small nucleolar RNA, C/D box 59A; NR_002737
16846081	0.0287746	-1.03787	-2.05319	4.73607	5.42215	4.90557	4.08007	4.00451	3.8656	miscellaneous	ENST00000575039; NM_001195192
16698036	0.390387	-1.03078	-2.04313	2.65025	5.19561	2.1996	3.06548	2.06273	1.82491	miscellaneous	ENST00000460852; ENST00000487227
16702501	0.0386075	-1.02383	-2.03331	4.35329	3.69333	3.49352	3.04391	2.55425	2.87048	miscellaneous	ENST00000466451; ENST00000495368
16880707	0.0831257	-1.01585	-2.02209	4.46887	4.39467	4.37545	2.86627	3.36804	3.95713	miscellaneous	XR_109942
16702226	0.00411025	-1.01357	-2.0189	4.06481	3.67707	3.90443	2.76942	2.86631	2.96987	DKFZp667F0711	; AL713753
17123566	0.00189116	-1.00899	-2.0125	4.52809	4.88307	4.69279	3.80262	3.73423	3.54013	miscellaneous	ENST00000416067
16728883	0.025072	-1.00732	-2.01017	3.37355	3.89895	3.15391	2.61088	2.66364	2.12993	miscellaneous	ENST00000426191; ENST00000538227
16792194	0.050594	1.00576	2.008	3.60193	2.88395	2.65474	4.28545	4.19689	3.67555	miscellaneous	ENST00000540786; ENST00000557418
16716438	0.21746	0.992947	1.99025	4.0968	2.75791	4.63946	4.76467	4.85227	4.85607	MIR107	microRNA 107; ENST00000425814 NR_029524
17123922	0.0446866	-0.99153	-1.98829	2.19985	2.39578	3.03543	1.44201	1.99658	1.21788	miscellaneous	ENST00000416067
16984049	0.0669987	-0.986723	-1.98168	5.00208	5.61619	4.66136	4.06715	4.21062	4.04169	miscellaneous	ENST00000274255; ENST00000504386
17072756	0.00268415	-0.982373	-1.97571	4.50601	4.82552	4.6108	3.57512	3.67945	3.74064	miscellaneous	NR_031613; Z35309
16863513	0.0658542	-0.979013	-1.97112	4.03997	4.79712	3.93411	3.24101	3.36299	3.23016	miscellaneous	NR_040042
16862548	0.00306717	0.97897	1.97106	5.69216	6.06252	5.75851	7.00796	6.71901	6.72313	CEACAM5	carcinoembryonic antigen-related cell adhesion molecule 5; ENST00000221992 ENST00000378181 ENST00000405816 M29540 NM_004363
17046942	0.034877	0.977973	1.9697	3.06458	3.07878	3.79676	4.09083	4.15312	4.63009	VPS37D	vacuolar protein sorting 37 homolog D (S. cerevisiae); ENST00000324941 ENST00000576116 NM_001077621
16900856	0.0405358	0.968227	1.95643	1.43663	2.29234	1.97962	2.60951	3.06816	2.9356	miscellaneous	ENST00000186436; ENST00000438715
17000520	0.10826	-0.96281	-1.9491	5.43773	5.55291	5.36048	4.16185	4.10991	5.19093	SNORD63	small nucleolar RNA, C/D box 63; NR_002913
16981516	0.00678614	-0.955227	-1.93888	5.4417	4.96111	5.25528	4.07598	4.43453	4.2819	miscellaneous	ENST00000296503; ENST00000506267
16891254	0.0351608	-0.954883	-1.93842	4.00388	3.96693	3.73943	2.61225	2.87743	3.35591	PTPRN	; AB209368 AK296335 BC070053 ENST00000295718 ENST00000409251 ENST00000423636 ENST00000462351 ENST00000489650 ENST00000537666 L18983 NM_001199763 NM_001199764 NM_002846
17120366	0.051847	-0.95448	-1.93788	6.69544	7.23996	6.30609	6.01695	5.8329	5.5282	miscellaneous	ENST00000416067
16949687	0.0270015	-0.947473	-1.92849	5.06408	4.46167	4.47839	4.1098	3.51767	3.53425	MGC2889	uncharacterized protein MGC2889; NR_026877
16769194	0.319109	-0.946777	-1.92756	2.24698	4.60947	2.71487	1.96055	2.18155	2.58889	miscellaneous	AY687932; ENST00000549194
16728986	0.0497713	0.940263	1.91888	4.02333	4.82851	4.37321	5.79463	5.29921	4.952	MIR548AL	microRNA 548al; NR_039710
16818567	0.181323	-0.93774	-1.91553	3.77555	4.61014	3.77848	2.60508	4.06879	2.67708	RN5S409	RNA, 5S ribosomal 409; ENST00000516815
16686734	0.0664978	-0.932613	-1.90873	4.72684	5.16293	5.10588	4.29942	4.4103	3.48809	CYP4Z1 CYP4Z2P	cytochrome P450, family 4, subfamily Z, polypeptide 1; cytochrome P450, family 4, subfamily Z, polypeptide 2 pseudogene; AK097373 AK292175 NR_002788
16911585	0.142662	-0.93179	-1.90764	1.74145	3.14655	2.49929	1.70015	1.38047	1.5113	miscellaneous	AK125899; ENST00000462552
16999070	0.239215	-0.927387	-1.90183	4.97758	5.75806	4.58137	3.82091	3.45597	5.25797	miscellaneous	ENST00000379594; ENST00000514775
16703991	0.0933459	-0.922103	-1.89488	6.19776	6.48872	5.45599	5.66613	4.69471	5.01532	miscellaneous	AF269087
16719480	0.141839	-0.919157	-1.89101	2.23843	3.28526	2.00427	1.65058	1.47129	1.64862	miscellaneous	AK309217; ENST00000544758
17100987	0.0653693	-0.918533	-1.89019	5.98044	6.77457	6.14128	5.81102	5.44751	4.88216	miscellaneous	ENST00000416067
17123990	0.0139891	-0.917127	-1.88835	5.75068	5.27994	5.59599	4.56002	4.37701	4.9382	miscellaneous	ENST00000416067
16924751	0.142706	0.912627	1.88247	2.65356	3.38812	2.82575	3.29931	4.6638	3.6422	miscellaneous	ENST00000389159; ENST00000480359
17119208	0.0890718	-0.91248	-1.88228	4.03306	4.44384	4.36791	2.81644	3.92487	3.36606	miscellaneous	ENST00000416067
16798132	0.209281	-0.91025	-1.87937	3.24223	4.11978	4.9773	3.08479	3.22477	3.299	SNORD116-1	small nucleolar RNA, C/D box 116-1; NR_003316
17122216	0.0117087	-0.908053	-1.87651	6.00448	5.89019	5.488	5.07017	4.93185	4.65649	miscellaneous	ENST00000416067
16681957	0.144486	-0.90427	-1.8716	3.60611	3.17964	2.2227	2.43821	1.69954	2.15789	miscellaneous	ENST00000400800; ENST00000411020
17120070	0.129858	-0.903313	-1.87036	4.38902	5.24979	3.94146	3.84917	3.33806	3.6831	miscellaneous	ENST00000416067
17107128	0.103826	0.89951	1.86543	2.26356	1.80049	2.06675	2.29171	3.09743	3.44019	miscellaneous	BC065938; ENST00000370760
16663030	0.0906203	-0.898387	-1.86398	3.77335	4.54771	4.33035	3.15641	2.86711	3.93273	miscellaneous	AB016068; ENST00000474142
16946821	0.0101578	-0.897237	-1.8625	5.08757	5.42004	4.92349	4.23996	4.41231	4.08712	TM4SF1	; ENST00000305366
16748500	0.146753	-0.896313	-1.8613	5.08414	6.3559	5.23702	4.6631	5.12446	4.20056	miscellaneous	NR_030344
17124580	0.0683818	-0.895103	-1.85974	3.53797	3.3194	2.59037	2.12828	2.03404	2.60011	miscellaneous	ENST00000416067
16714399	0.00158003	0.895	1.85961	6.88796	6.84418	6.89149	7.80809	7.83072	7.66982	miscellaneous	BC050034
17050797	0.0379433	0.89495	1.85955	4.79634	4.73721	4.76778	5.4382	6.02264	5.52534	CPED1	cadherin-like and PC-esterase domain containing 1; AK025639 AK055624 AK289978 AL832619 AL832638 AY358220 BC017764 BC030538 BC046360 ENST00000310396 ENST00000340646 ENST00000423795 ENST00000428526 ENST00000443817 ENST00000450913 ENST00000466055 ENST00000495036 ENST00000520801 NM_001105533 NM_024913
16770254	0.121843	-0.892987	-1.85702	4.57075	4.94999	4.93806	3.42514	4.63374	3.72096	miscellaneous	ENST00000550104; ENST00000552323
16854803	0.0697373	-0.891933	-1.85566	3.92985	4.45715	3.9848	3.46255	3.57339	2.66006	miscellaneous	NR_030628
17081401	0.00601627	-0.88635	-1.84849	6.71118	6.80127	6.4038	5.61174	5.86053	5.78493	NDRG1	N-myc downstream regulated 1; AF004162 AK124709 AK126924 AK129867 AK296794 AK298236 AY277597 BC003175 BC006260 CR456842 D87953 ENST00000323851 ENST00000354944 ENST00000414097 ENST00000517331 ENST00000517599 ENST00000518010 ENST00000518480 ENST00000519228 ENST00000519278 ENST00000519580 ENST00000520230 ENST00000520943 ENST00000521026 ENST00000521414 ENST00000521544 ENST00000521664 ENST00000522377 …
16970191	0.0225011	-0.885507	-1.84741	3.76873	4.32412	4.23548	3.34714	3.0922	3.23247	miscellaneous	ENST00000500559; ENST00000503038
17000463	8.09035e-05	-0.878823	-1.83887	11.3382	11.3629	11.3033	10.4603	10.4434	10.4643	EGR1	; ENST00000239938 M62829 NM_001964
17104106	0.133675	-0.86598	-1.82258	4.40385	3.52752	3.48809	2.33306	3.53815	2.95031	PAGE5	P antigen family, member 5 (prostate associated); BC009230 ENST00000289619 ENST00000374955 NM_001013435 NM_130467
17044382	0.00836096	0.8641	1.8202	4.32605	4.16998	4.29649	5.06658	5.3479	4.97034	MPP6	membrane protein, palmitoylated 6 (MAGUK p55 subfamily member 6); BC023638 ENST00000222644 ENST00000396475 ENST00000426450 ENST00000430180 ENST00000432190 ENST00000464384 ENST00000472674 NM_016447
16824548	0.0301585	-0.860957	-1.81624	4.3515	4.46624	3.82814	3.47179	3.43785	3.15337	miscellaneous	ENST00000389467; ENST00000563448
16761526	0.314579	-0.860353	-1.81548	3.15073	4.67845	2.49513	3.01217	2.49871	2.23237	TAS2R30	taste receptor, type 2, member 30; ENST00000539585 ENST00000571012 ENST00000576640
17022386	0.301005	-0.859493	-1.8144	4.98013	3.52201	3.03557	2.56088	3.79832	2.60003	miscellaneous	AK290157; ENST00000523632
17059692	0.09175	-0.85772	-1.81217	5.24653	5.8394	4.84169	4.57228	4.37089	4.41129	miscellaneous	ENST00000444960; ENST00000445516
16761521	0.281756	-0.85556	-1.80946	5.01014	4.99522	4.33243	4.84457	4.10034	2.8262	TAS2R46	taste receptor, type 2, member 46; ENST00000533467 ENST00000573885 ENST00000574263 NM_176887
17047478	0.00846853	-0.854423	-1.80804	4.13226	3.83344	3.68481	2.94835	3.20047	2.93842	miscellaneous	ENST00000571921; ENST00000574261
16968047	0.161326	-0.853057	-1.80632	4.52962	5.66525	4.84315	4.70897	4.29672	3.47316	miscellaneous	NR_039654
16966212	0.185513	-0.85099	-1.80374	4.58449	3.81612	3.05343	3.23599	2.97072	2.69436	miscellaneous	ENST00000513269; ENST00000515550
17061879	0.325197	-0.844363	-1.79547	4.68681	6.42592	4.29611	4.1425	4.59823	4.13502	miscellaneous	ENST00000451832
16809913	0.032954	-0.843473	-1.79436	6.11762	6.3139	6.3423	5.61459	5.04139	5.58742	miscellaneous	ENST00000439637
16667830	0.120778	-0.84332	-1.79417	3.93494	3.93673	3.85819	3.48435	2.42744	3.28811	ACTG1P4 AMY2B	actin, gamma 1 pseudogene 4; amylase, alpha 2B (pancreatic); ENST00000361355 ENST00000435302 ENST00000453959 ENST00000481821 NM_020978
17006761	0.0980504	-0.84115	-1.79148	4.34959	5.41465	5.04549	4.05435	3.87718	4.35475	miscellaneous	ENST00000455151
17046750	0.0507134	-0.839563	-1.78951	4.39114	4.44474	4.45381	3.61292	3.23452	3.92356	miscellaneous	ENST00000416602; ENST00000472361
17120628	0.00621722	-0.834133	-1.78279	6.6284	6.79811	7.03715	6.18485	5.8877	5.88871	miscellaneous	ENST00000416067
16748817	0.187483	-0.83314	-1.78156	3.37328	4.27218	3.04729	3.47194	2.25345	2.46794	miscellaneous	ENST00000535309; ENST00000539036
16709172	0.0603238	-0.83282	-1.78116	5.27757	5.23412	5.563	4.871	4.05141	4.65382	miscellaneous	AK289771; ENST00000462899
16961670	0.0106873	-0.830317	-1.77808	4.87812	4.88386	4.47164	4.15421	3.77956	3.8089	NAALADL2-AS3	NAALADL2 antisense RNA 3 (non-protein coding); ENST00000436929 ENST00000453180 NR_046390
17076965	0.132951	0.827283	1.77434	2.33142	1.98618	3.17166	3.24227	3.54575	3.18309	miscellaneous	ENST00000540819
16688162	0.327509	0.82509	1.77165	4.8122	2.59692	3.74618	4.95549	4.09871	4.57637	RNU7-62P	RNA, U7 small nuclear 62 pseudogene; ENST00000458856
16818722	0.195912	0.822217	1.76812	3.22098	2.30649	3.80395	3.93273	4.0875	3.77784	miscellaneous	ENST00000299191
17121282	0.0150795	-0.821027	-1.76666	7.44455	7.90546	7.44685	6.82779	6.57447	6.93152	miscellaneous	ENST00000416067
17126280	0.0524301	-0.81837	-1.76341	5.52266	5.98273	5.31402	4.99984	5.02251	4.34195	miscellaneous	ENST00000416067
16847249	0.0598548	-0.817313	-1.76212	4.67211	4.71231	4.89101	3.51935	4.30273	4.00141	MIR454	microRNA 454; NR_030411
16965069	0.0882265	0.814203	1.75833	2.13649	1.87712	2.67804	2.55352	3.4953	3.08544	miscellaneous	BC009748
17118360	0.110622	-0.81215	-1.75583	4.32619	3.56293	3.27119	2.77128	2.82837	3.12421	LOC100506633 UFM1	ubiquitin-fold modifier 1 pseudogene; AB154404 ENST00000379641 ENST00000517879 XR_133495
17085899	0.114484	-0.81211	-1.75578	4.19187	3.13374	3.85581	2.77571	2.94116	3.02822	miscellaneous	BC114449; ENST00000486417
16885279	0.00888654	-0.811667	-1.75524	6.49939	6.81555	6.47583	5.83666	5.97519	5.54392	miscellaneous	ENST00000516865
16664565	0.251538	-0.81088	-1.75428	4.07564	3.00643	2.31228	2.49581	2.09079	2.37511	miscellaneous	ENST00000371819; ENST00000494555
16940468	0.0782461	-0.810067	-1.75329	2.26719	3.16291	2.50481	2.04802	1.68375	1.77294	miscellaneous	BC062690; ENST00000454212
16785147	0.137549	-0.809123	-1.75215	3.06927	4.2006	3.22828	2.39388	2.55994	3.11696	miscellaneous	AF115513; ENST00000557447
16753583	0.0811444	-0.808233	-1.75107	2.99966	3.06477	3.83177	2.09683	2.84103	2.53364	miscellaneous	NR_033988
17052737	0.0195374	-0.806557	-1.74903	9.6209	9.55731	9.72429	8.65975	8.71826	9.10482	PIP	prolactin-induced protein; BC010950 ENST00000291009 NM_002652
16742636	0.153102	-0.806043	-1.74841	4.83863	5.85825	4.7449	4.89443	4.08774	4.04148	miscellaneous	ENST00000299626; ENST00000525761
17058000	0.279986	-0.805313	-1.74753	3.95248	4.49209	2.69682	3.19701	2.25128	3.27716	miscellaneous	ENST00000329309
16788566	0.151474	-0.802957	-1.74467	1.41802	2.64249	1.81643	1.19858	1.01999	1.2495	miscellaneous	NR_029863
16858488	0.0620378	-0.801337	-1.74272	4.8716	5.03539	4.77323	3.63263	4.36527	4.27831	miscellaneous	J03075
17052072	0.0255633	-0.801103	-1.74243	2.34946	2.40731	2.77745	2.06346	1.50787	1.55958	miscellaneous	NR_030165
17077191	0.000961147	-0.800117	-1.74124	7.56233	7.48679	7.67135	6.71898	6.79683	6.80431	LOC100507516	uncharacterized LOC100507516; AK295906
16924792	0.000213504	-0.79996	-1.74105	6.70586	6.7186	6.77727	5.92727	5.94943	5.92515	CLDN8	claudin 8; AY358707 ENST00000286809 ENST00000399899 ENST00000536721 NM_199328
17072093	0.0516438	-0.796783	-1.73722	5.33024	5.61424	4.87019	4.53705	4.58223	4.30504	miscellaneous	BC008226; ENST00000416067; ENST00000522839
16866562	0.0160832	0.795503	1.73568	4.59265	4.20664	4.43375	5.21585	5.24112	5.16258	CNN2	; BC141818 ENST00000263097 ENST00000348419 ENST00000442531 NM_004368 NM_201277
16716102	0.0418621	-0.792287	-1.73182	3.74422	4.27629	3.84339	2.81112	3.52302	3.1529	miscellaneous	ENST00000453477
16798252	0.0452767	-0.791477	-1.73085	3.61006	3.28594	3.09328	2.84558	2.12462	2.64465	miscellaneous	ENST00000546682
17068936	0.0166212	-0.791273	-1.7306	6.79824	6.35931	6.33777	5.61564	5.95743	5.54843	LOC100507516	; AK295906
17051790	0.0185619	-0.789557	-1.72854	3.61654	3.74234	3.31039	2.77272	2.69779	2.83009	EXOC4	exocyst complex component 4; ENST00000463150
16730561	0.0172638	-0.789297	-1.72823	5.58377	5.58594	5.20261	4.87653	4.37337	4.75453	LOC727869 TMEM123	; ENST00000398136 ENST00000528717 NM_052932 XR_110515
16713324	0.0361057	-0.786257	-1.72459	4.44624	4.48898	3.92365	3.69459	3.14791	3.6576	miscellaneous	ENST00000440465
16988085	0.0936146	-0.78514	-1.72326	2.72945	3.12316	3.68971	2.53034	2.20951	2.44705	miscellaneous	BC022515; ENST00000510046
17122840	0.04066	0.785127	1.72324	3.41354	3.46094	3.58945	4.01958	4.6249	4.17483	miscellaneous	ENST00000416067
16920190	0.0673991	-0.784547	-1.72255	2.79286	3.52199	3.4507	2.52611	2.33515	2.55065	miscellaneous	AK289644; ENST00000543716
16754968	0.187261	0.78146	1.71887	3.38065	3.24145	3.35488	4.7085	3.35488	4.25798	RN5S365	RNA, 5S ribosomal 365; ENST00000516398
17088120	0.056602	-0.780777	-1.71806	2.49631	2.13071	2.14121	1.3131	1.1844	1.9284	miscellaneous	NR_039814
16885851	0.188211	-0.779537	-1.71658	3.29993	3.95591	2.8498	3.22129	2.60594	1.9398	miscellaneous	ENST00000470071
16761495	0.156907	-0.778863	-1.71578	6.15863	5.7645	4.90977	5.14538	4.77203	4.5789	TAS2R10	taste receptor, type 2, member 10; BC101762 ENST00000240619 ENST00000571357 ENST00000576159 NM_023921
16806103	0.102731	-0.778287	-1.71509	2.78262	3.3742	2.37047	2.03542	1.8949	2.26211	miscellaneous	BC008750
16947605	0.118034	-0.777157	-1.71375	4.32034	4.76357	4.49073	4.21005	3.14627	3.88685	MIR16-2	microRNA 16-2; NR_029525
16711795	0.0437653	-0.776927	-1.71348	2.89985	2.21899	2.69116	1.99278	2.00223	1.48421	MIR548AK	microRNA 548ak; NR_039699
17120632	0.00892346	-0.77586	-1.71221	5.35663	5.61699	5.77915	4.9107	4.63392	4.88057	miscellaneous	ENST00000416067
16798228	0.185976	-0.775183	-1.71141	3.32049	4.05488	2.68962	2.69115	2.5564	2.49189	SNORD116-26	small nucleolar RNA, C/D box 116-26; NR_003340
17010632	0.102841	-0.773413	-1.70931	5.2607	5.95167	4.98365	4.79021	4.45091	4.63466	miscellaneous	AK291170; ENST00000543496
16851706	0.275445	-0.77332	-1.7092	2.68243	4.00134	3.10497	2.26826	1.8105	3.39002	miscellaneous	NR_031684
17009558	0.0549563	-0.772227	-1.7079	5.25576	4.9338	5.56483	4.56047	4.80979	4.06745	miscellaneous	ENST00000263046; ENST00000489228
16780186	0.0100297	-0.772157	-1.70782	4.60006	4.28441	4.20857	3.47329	3.82704	3.47624	GPC5-AS2	GPC5 antisense RNA 2 (non-protein coding); ENST00000417589
16735865	0.123914	0.770983	1.70643	3.78808	2.93625	3.07758	3.80048	3.68986	4.62452	miscellaneous	ENST00000526020
16788663	0.0364432	0.770497	1.70586	1.96815	2.20554	2.21612	2.76878	2.66893	3.26359	SNORD114-14	small nucleolar RNA, C/D box 114-14; NR_003207
16918516	0.336837	-0.770343	-1.70568	5.43162	5.96323	5.25503	5.79508	4.86827	3.6755	miscellaneous	ENST00000473516; ENST00000538132
16981904	0.0753852	-0.76961	-1.70481	3.67838	4.00162	4.55468	3.63433	3.09566	3.19586	miscellaneous	ENST00000541814
16876428	0.217088	-0.76873	-1.70377	3.22465	4.2235	2.74843	2.75316	2.54699	2.59024	miscellaneous	ENST00000416067
16754536	0.000475796	0.76534	1.69977	5.37047	5.26555	5.3007	6.15159	5.98647	6.09468	SYT1	synaptotagmin I; BC051915 BC058917 ENST00000261205 ENST00000393240 ENST00000446242 ENST00000457153 ENST00000547046 ENST00000549454 ENST00000549559 ENST00000549671 ENST00000551304 ENST00000552074 ENST00000552624 ENST00000552744 M55047 NM_001135805 NM_001135806 NM_005639
17078367	0.0553187	-0.7649	-1.69925	3.31622	3.34195	2.73961	2.44271	2.34669	2.31368	miscellaneous	BC140875; ENST00000416067; ENST00000518195
16732345	0.0345886	0.76428	1.69852	4.46053	4.30335	4.91111	5.39222	5.55274	5.02287	miscellaneous	NR_034160
17017900	0.180426	0.764033	1.69823	3.12218	2.93658	3.96605	4.18961	3.46527	4.66203	HLA-DRB1 LOC100507709 LOC100507714	HLA class II histocompatibility antigen, DRB1-7 beta chain-like; major histocompatibility complex, class II, DR beta 1; BC033827 ENST00000360004 NM_002124
16963218	0.244182	-0.763847	-1.69801	4.049	4.20169	3.13148	2.42203	2.78208	3.88652	miscellaneous	ENST00000333602; ENST00000427576
16693755	0.191243	-0.76266	-1.69662	3.54347	3.23213	4.56868	3.04078	3.25815	2.75737	C1orf189	chromosome 1 open reading frame 189; BC127710 ENST00000368525
16885839	0.261138	-0.761167	-1.69486	3.86599	2.93897	4.31002	3.74889	2.33926	2.74333	LOC100652919	uncharacterized LOC100652919; XM_003403501
17122790	0.0753743	-0.76085	-1.69449	6.48484	6.73302	5.90818	5.79399	5.50899	5.54051	miscellaneous	ENST00000416067
16827572	0.283215	-0.759823	-1.69328	3.27192	3.9758	2.70686	2.61896	3.36328	1.69287	miscellaneous	BC024273; ENST00000332395
16822462	0.126613	0.759693	1.69313	2.38556	2.60444	3.10762	3.02063	3.28499	4.07108	miscellaneous	ENST00000467452; ENST00000476735
16703983	0.0298246	-0.759537	-1.69295	7.15591	7.42249	6.90318	6.39706	6.33308	6.47283	miscellaneous	AF269087
16988913	0.0135877	-0.755227	-1.6879	3.76705	3.53951	3.97974	2.88783	3.25991	2.87288	miscellaneous	AJ578034; ENST00000507545
16742056	0.0463382	-0.75516	-1.68782	6.18941	6.11183	5.93596	5.62204	4.95763	5.39205	RN5S343	RNA, 5S ribosomal 343; ENST00000363779
17098362	0.0343673	-0.750637	-1.68254	5.2858	5.11076	5.64346	4.79468	4.2431	4.75033	miscellaneous	AK302445; ENST00000421514
16679967	0.0603034	-0.75057	-1.68246	4.8476	5.41823	4.68471	4.53787	3.92833	4.23263	miscellaneous	BC006361; ENST00000435793
17072019	0.0312203	-0.749567	-1.68129	8.01504	8.07577	7.63439	7.49962	7.06743	6.90945	miscellaneous	NR_031745
16808300	0.171691	-0.749403	-1.6811	3.69025	4.73298	3.80647	2.91959	3.92696	3.13494	PPIP5K1	; BC057395 ENST00000304953 ENST00000335092 ENST00000396923 ENST00000420765 NM_001130858
16702175	0.00376969	-0.748957	-1.68058	5.71772	5.95249	5.66404	5.02425	4.8819	5.18123	PFKFB3	6-phosphofructo-2-kinase/fructose-2,6-biphosphatase 3; AF056320 AF109735 AJ272438 AJ272439 AJ295747 AK291263 AK303039 AK304450 BC040482 D49817 ENST00000317350 ENST00000358499 ENST00000360521 ENST00000379775 ENST00000379781 ENST00000379782 ENST00000379784 ENST00000379785 ENST00000379789 ENST00000414237 ENST00000444592 ENST00000450232 ENST00000461744 ENST00000467491 ENST00000475881 ENST00000477914 …
16841455	0.0916184	-0.748653	-1.68022	2.9158	3.08721	2.20005	2.18185	1.68587	2.08938	miscellaneous	AK299808
16798216	0.295913	-0.745627	-1.6767	1.99218	2.07908	3.63707	1.567	2.15224	1.75221	SNORD116-24	small nucleolar RNA, C/D box 116-24; NR_003338
16839602	0.081719	-0.7448	-1.67574	2.88219	2.72948	3.08734	1.79749	2.6404	2.02672	SNORD91B	small nucleolar RNA, C/D box 91B; NR_003073
16959143	0.0141032	-0.742407	-1.67296	3.46842	3.82395	3.44835	3.0857	2.77898	2.64882	miscellaneous	ENST00000512430; Y08991
16997858	0.179918	-0.741793	-1.67225	4.02581	5.1124	4.32358	3.97858	4.14919	3.10864	miscellaneous	AK023417; BC054879
16907902	0.057423	-0.740547	-1.67081	4.34747	4.40977	3.71987	3.61132	3.1261	3.51805	MIR548F2	microRNA 548f-2; NR_031643
17005862	0.0650055	-0.739903	-1.67006	3.24564	3.39614	3.89248	3.15057	2.39947	2.76451	HIST1H3A HIST1H3B HIST1H3C HIST1H3D HIST1H3E HIST1H3F HIST1H3G HIST1H3H HIST1H3I HIST1H3J	histone cluster 1, H3a; histone cluster 1, H3b; histone cluster 1, H3c; histone cluster 1, H3d; histone cluster 1, H3e; histone cluster 1, H3f; histone cluster 1, H3g; histone cluster 1, H3h; histone cluster 1, H3i; histone cluster 1, H3j; BC096128 ENST00000369163 NM_003536
16715631	0.00367392	-0.73865	-1.66861	6.68454	6.86835	6.91028	6.10349	5.916	6.22773	LOC100653003	uncharacterized LOC100653003; XR_132787 XR_132788
16943761	0.0737664	0.737947	1.6678	2.26137	1.83036	2.26922	2.49536	2.75776	3.32167	miscellaneous	NR_039647
16806936	0.0174251	-0.737653	-1.66746	7.67943	7.86607	7.39636	7.04492	6.81341	6.87057	GOLGA8A GOLGA8B LOC100508892	golgin A8 family, member A; golgin A8 family, member B; uncharacterized LOC100508892; AF163441 AF204231 AL137686 BC093673 BC104800 BC143254 BC144609 BC144610 ENST00000267731 ENST00000268079 ENST00000342314 ENST00000359187 ENST00000360553 ENST00000432566 ENST00000438958 ENST00000473125 ENST00000484716 ENST00000543376 ENST00000562282 ENST00000568555 ENST00000569100 ENST00000569781 NM_001023567 NM_1…
17081516	0.0213234	-0.736797	-1.66647	2.7114	2.19188	2.43962	1.7882	1.88652	1.45779	MIR30B	microRNA 30b; NR_029666
17119502	0.00964335	-0.735703	-1.66521	2.45011	2.69551	2.6959	2.02439	1.9678	1.64222	miscellaneous	ENST00000416067
17119538	0.00964335	-0.735703	-1.66521	2.45011	2.69551	2.6959	2.02439	1.9678	1.64222	miscellaneous	ENST00000416067
16738393	0.16182	-0.73459	-1.66392	2.8558	3.15352	3.12938	2.17207	1.79105	2.97181	OR5M1	olfactory receptor, family 5, subfamily M, member 1; ENST00000526538 NM_001004740
17006568	0.0385817	0.734427	1.66374	5.13863	4.56008	4.60541	5.31992	5.52205	5.66543	POU5F1 TCF19	transcription factor 19; ENST00000259915 ENST00000376255 ENST00000376257 ENST00000542218 NM_001077511 NM_007109
17000168	0.00147062	0.732843	1.66191	6.07172	6.13324	6.03007	6.80683	6.81815	6.80858	CXCL14	chemokine (C-X-C motif) ligand 14; AY358906 ENST00000337225 ENST00000512158 NM_004887
16917444	0.158456	0.731587	1.66046	1.86111	3.03751	2.66827	3.41905	2.97596	3.36664	miscellaneous	ENST00000378003; ENST00000450176
16732669	0.0906538	0.73046	1.65917	3.11229	2.85783	2.92011	4.09144	3.76351	3.22666	miscellaneous	ENST00000527934; ENST00000530365
16987624	0.156393	-0.72824	-1.65662	3.17907	4.36291	3.70871	2.7688	3.18306	3.11411	miscellaneous	ENST00000308234; ENST00000507054
17080788	0.000225601	-0.727897	-1.65622	7.14711	7.27701	7.24106	6.45586	6.48117	6.54446	FBXO32	F-box protein 32; AY059629 ENST00000287396 ENST00000443022 ENST00000517956 ENST00000520511 ENST00000521719 NM_001242463 NM_058229 NM_148177
17096394	0.248569	0.726687	1.65483	2.62412	3.2294	3.06142	3.12251	4.60084	3.37165	miscellaneous	ENST00000485042; ENST00000496104
16808993	0.0622062	-0.726343	-1.65444	5.50646	6.02723	5.34336	4.79748	5.00478	4.89576	miscellaneous	ENST00000388901; ENST00000559016
16754956	0.279378	-0.725317	-1.65326	2.02248	3.02734	1.31701	1.55255	1.20214	1.43619	miscellaneous	ENST00000266712; ENST00000549011
17118874	0.279378	-0.725317	-1.65326	2.02248	3.02734	1.31701	1.55255	1.20214	1.43619	miscellaneous	ENST00000416067
16757223	0.16906	-0.7243	-1.6521	4.51115	3.64116	4.31844	4.0873	2.97596	3.23459	miscellaneous	ENST00000455836; ENST00000553161
17040305	0.0106777	0.723623	1.65132	1.89571	1.69261	1.68131	2.27062	2.4928	2.67708	OR10C1	olfactory receptor, family 10, subfamily C, member 1; ENST00000428644 ENST00000550132
16863566	0.0487953	0.72327	1.65092	3.69515	3.11626	3.16838	3.98048	4.00284	4.16628	MIR3190 MIR3191	microRNA 3190; NR_036158 NR_036159
16659862	0.00872767	-0.722643	-1.6502	5.7841	6.08079	5.77089	5.12121	5.25096	5.09568	ARHGEF19 ARHGEF19-AS1	ARHGEF19 antisense RNA 1 (non-protein coding); ENST00000421561 ENST00000457809
16677716	0.0367801	-0.720693	-1.64797	2.99657	2.87517	3.08918	1.94501	2.34956	2.50427	miscellaneous	ENST00000407981; ENST00000443880
16763577	0.0103641	-0.720467	-1.64771	3.65895	4.01761	3.82795	2.97085	3.34681	3.02545	SLC38A4	solute carrier family 38, member 4; AF305814 ENST00000266579 ENST00000395426 ENST00000447411 ENST00000546940 ENST00000547477 NM_001143824 NM_018018
17071720	0.112208	-0.719947	-1.64712	2.50767	2.39295	1.62552	1.46397	1.58794	1.31439	miscellaneous	ENST00000523362
17084368	0.0699769	0.7197	1.64684	5.15021	4.41585	4.6028	5.59745	5.66546	5.06505	TRBV23OR9-2	T cell receptor beta variable 23/OR9-2 (non-functional); ENST00000390389
17018745	0.134435	0.71919	1.64626	3.82145	3.55583	4.00849	3.89051	4.79848	4.85435	MIR4462	microRNA 4462; NR_039669
16938100	0.061314	-0.718813	-1.64583	4.64876	3.99458	4.38588	3.83249	3.82216	3.21813	miscellaneous	AL133111
16902679	0.0426652	0.716703	1.64342	3.79076	3.97291	3.54516	4.23495	4.86081	4.36318	LOC389033	placenta-specific 9 pseudogene; ENST00000397540 ENST00000433290 NR_026740
16797516	0.0823248	0.716513	1.64321	4.20351	4.7044	5.05198	5.29234	5.6024	5.21469	IGHM IGHV3-33	Y13056; immunoglobulin heavy constant mu; immunoglobulin heavy variable 3-33; ENST00000390615 Y14737
16887556	0.0246394	-0.71602	-1.64264	7.19611	7.68282	7.2304	6.55883	6.5437	6.85874	miscellaneous	ENST00000442798; ENST00000497674
17048639	0.0180468	0.71561	1.64218	2.58013	2.98002	2.91763	3.81239	3.38388	3.42834	DYNC1I1	dynein, cytoplasmic 1, intermediate chain 1; AF063228 AF123074 AK297427 AK309419 BC012504 BC022540 BC032945 BC037854 BC053542 ENST00000324972 ENST00000359388 ENST00000413338 ENST00000437599 ENST00000447467 ENST00000457059 ENST00000497626 ENST00000518089 ENST00000519371 ENST00000524053 ENST00000537881 NM_001135556 NM_001135557 NM_004411
16683622	0.21395	-0.715553	-1.64211	5.35941	5.67161	4.49675	4.81535	4.77218	3.79358	miscellaneous	HQ419072; XR_108375
16796531	0.264318	-0.715367	-1.6419	3.07901	3.55162	1.96489	2.06376	1.96489	2.42077	miscellaneous	ENST00000359933; ENST00000553643
17121284	0.0160656	-0.713647	-1.63994	7.34766	7.71473	7.2828	6.78074	6.57161	6.8519	miscellaneous	ENST00000416067
17125022	0.0758537	-0.713207	-1.63944	5.55736	5.89922	6.04377	4.9281	4.83854	5.59409	miscellaneous	ENST00000416067
16749522	0.261767	0.712473	1.63861	4.90477	4.56471	4.78121	6.20045	5.58067	4.60699	miscellaneous	ENST00000321446; ENST00000536569
17005782	0.16429	-0.711497	-1.6375	5.44751	5.76811	4.84385	5.27316	4.30122	4.3506	TRNAI2	transfer RNA isoleucine 2 (anticodon UAU); ENST00000459170
17120364	0.204198	-0.710787	-1.6367	4.84835	5.85197	4.5562	4.57443	4.08507	4.46466	miscellaneous	ENST00000416067
16748961	0.0577046	-0.710147	-1.63597	4.71316	5.33792	4.69484	4.42713	3.93159	4.25676	miscellaneous	ENST00000360995; ENST00000512223
16948132	0.167043	-0.710053	-1.63586	3.57538	4.27358	3.12109	2.99097	2.96879	2.88013	MIR4789	microRNA 4789; NR_039952
16831278	0.0669288	0.71001	1.63582	3.38657	2.91593	3.68813	4.25381	4.03959	3.82726	CDRT15P1	CMT1A duplicated region transcript 15 pseudogene 1; NR_003261
16932753	0.0954399	-0.709293	-1.635	4.18027	4.14133	3.40425	3.34756	3.44363	2.80678	LOC100132705	immunoglobulin superfamily member 3-like; XM_001715205
17046656	0.133675	-0.70582	-1.63107	3.24115	3.59095	2.54809	2.75495	2.21954	2.28824	miscellaneous	AK307053; ENST00000490159
16733409	0.0876634	-0.705503	-1.63071	3.44938	4.01574	4.20659	2.8908	3.05934	3.60506	miscellaneous	BC069571; ENST00000529694
16949873	0.145974	-0.705117	-1.63028	4.8827	5.6567	5.14633	4.6016	3.95396	5.01482	miscellaneous	ENST00000320736; ENST00000498018
17108914	0.00284709	0.703983	1.629	4.87442	4.67156	4.93753	5.58732	5.59805	5.41009	VCX VCX2 VCX3A VCX3B	variable charge, X-linked; variable charge, X-linked 2; variable charge, X-linked 3A; variable charge, X-linked 3B; AF167078 AF167079 AF167080 AF167081 ENST00000317103 ENST00000341408 ENST00000381032 ENST00000381059 ENST00000381089 ENST00000398729 ENST00000440654 ENST00000444481 ENST00000453306 ENST00000543690 NM_001001888 NM_013452 NM_016378 NM_016379
16832227	0.000601273	0.703367	1.6283	1.71282	1.73606	1.64222	2.49055	2.37385	2.3368	CDRT15L2	CMT1A duplicated region transcript 15-like 2; ENST00000399044 NM_001190790
16882191	0.273379	-0.703117	-1.62802	3.96587	4.15119	4.07054	4.29808	2.96213	2.81804	miscellaneous	ENST00000433581
16872405	0.104498	-0.70247	-1.62729	3.5889	3.30325	4.20869	3.24747	3.09986	2.6461	miscellaneous	NR_030371
16725835	0.0316715	-0.702127	-1.6269	6.39826	5.94228	6.40899	5.80708	5.2786	5.55747	SCGB2A1	secretoglobin, family 2A, member 1; AF071219 ENST00000244930 NM_002407
16659395	0.0308134	0.70183	1.62657	6.08027	6.51644	6.06692	6.63196	6.97394	7.16322	PRAMEF22	PRAME family member 22; ENST00000376187 NM_001100631
17117602	0.05729	-0.700883	-1.6255	4.45982	4.03685	3.97321	3.04858	3.71681	3.60184	miscellaneous	XR_111398
17095899	0.152108	-0.700793	-1.6254	3.15357	4.19718	3.37307	2.73422	2.98802	2.8992	ECM2	extracellular matrix protein 2, female organ and adipocyte specific; AB011792 ENST00000344604 ENST00000375540 ENST00000395534 ENST00000444490 NM_001197295 NM_001197296 NM_001393
16978774	0.0681862	0.70047	1.62503	3.02428	2.74108	3.48289	4.13302	3.58861	3.62803	GIMD1	GIMAP family P-loop NTPase domain containing 1; NM_001195138
16959575	0.288815	-0.70028	-1.62482	5.47478	5.85927	5.09381	4.59803	5.6963	4.03269	miscellaneous	ENST00000480733
16764923	0.0376203	0.699507	1.62395	2.16075	2.70052	2.52506	2.90706	3.10968	3.46811	KRT6A	keratin 6A; BC008807 ENST00000330722 ENST00000452121 NM_005554
17012374	0.0461812	-0.698717	-1.62306	4.10577	3.57692	3.56332	2.92704	3.07064	3.15218	miscellaneous	AK308651; ENST00000481529
16798212	0.0191804	-0.69864	-1.62297	6.46231	6.47799	6.76528	5.69821	6.14963	5.76182	SNORD116-23	small nucleolar RNA, C/D box 116-23; NR_003337
16830484	0.0405205	0.698397	1.6227	3.1888	2.87344	3.24693	3.81693	3.47801	4.10942	SLC35G6	solute carrier family 35, member G6; ENST00000412468 NM_001102614
17010989	0.232065	-0.698387	-1.62269	3.481	2.26712	2.20143	1.65768	1.84104	2.35567	miscellaneous	AB002299; ENST00000521004
16950330	0.111264	-0.697977	-1.62223	4.45135	4.77539	3.89045	3.43724	3.46908	4.11694	miscellaneous	NR_037903
16972950	0.0100016	-0.697883	-1.62212	6.98268	6.8497	6.9671	6.28886	6.37254	6.04443	ANKRD37	ankyrin repeat domain 37; AK303243 AY296056 BC088376 ENST00000335174 ENST00000506424 ENST00000507479 ENST00000507753 ENST00000511311 ENST00000511393 NM_181726
16946532	0.16762	0.69687	1.62098	2.89214	3.44011	4.06262	4.24682	4.46334	3.77532	RNU7-47P	RNA, U7 small nuclear 47 pseudogene; ENST00000515978
17063364	0.36211	-0.69443	-1.61824	1.51844	3.27335	1.4705	1.27274	1.35055	1.55571	miscellaneous	ENST00000421622; ENST00000463557
16943397	0.500434	-0.69432	-1.61812	3.76883	4.22743	4.17154	4.0915	1.67013	4.32321	miscellaneous	AK127920; ENST00000481203
17004903	0.00913737	-0.693867	-1.61761	5.92551	5.76024	6.12267	5.34071	5.03662	5.34949	EDN1	endothelin 1; BC009720 ENST00000379375 NM_001168319 NM_001955
16972702	0.12965	-0.693743	-1.61747	2.59635	2.0402	1.62227	1.35818	1.33546	1.48395	MIR1305	microRNA 1305; NR_031640
16793877	0.0911895	0.69276	1.61637	3.7892	4.56934	4.08148	4.87377	4.78807	4.85646	GPX2	glutathione peroxidase 2 (gastrointestinal); BC016756 ENST00000389614 ENST00000553522 ENST00000557323 NM_002083 NR_046320 NR_046321
16848403	0.0639945	-0.692333	-1.61589	4.99037	4.72873	4.69351	3.91488	3.88765	4.53308	miscellaneous	ENST00000535240; NR_036534
16915111	0.163701	-0.69187	-1.61538	2.98002	3.91119	2.90843	2.63554	2.50246	2.58603	miscellaneous	ENST00000544508
16837915	0.0971781	0.691093	1.61451	3.43942	3.35488	2.98812	3.98107	4.38266	3.49197	C17orf109 RECQL5	chromosome 17 open reading frame 109; AL832643 ENST00000375215 ENST00000443199 ENST00000537494 NM_001162995 NR_028439
17117406	0.141752	-0.690213	-1.61352	3.21475	3.38665	2.4317	2.38399	2.29802	2.28045	LOC100507664	uncharacterized LOC100507664; AK130016
17005167	0.00955087	0.68943	1.61265	7.08498	7.06822	6.77158	7.59317	7.63694	7.76296	miscellaneous	AF097027; ENST00000542476
16761559	0.0635565	0.689223	1.61242	4.57205	4.40275	5.11184	5.60357	5.1276	5.42314	PRB2	proline-rich protein BstNI subfamily 2; ENST00000389362 ENST00000545829 NM_006248
16961090	0.04959	-0.688503	-1.61161	2.8767	3.47365	3.28384	2.56089	2.41777	2.59002	miscellaneous	NR_033945
16837678	0.0349369	0.688387	1.61148	3.12588	2.64648	2.68599	3.81404	3.41173	3.29774	miscellaneous	BC143799
16854241	0.231955	-0.688153	-1.61122	2.64043	3.63502	2.25143	2.34599	1.93356	2.18287	miscellaneous	AF273058
17114567	0.00386362	-0.687743	-1.61076	6.14597	6.00017	6.27831	5.29074	5.53891	5.53157	RBMX SNORD61	RNA binding motif protein, X-linked; small nucleolar RNA, C/D box 61; ENST00000565907 NR_002735
17084413	0.0489376	-0.686983	-1.60991	3.81516	3.80916	3.8433	2.92987	3.0288	3.448	miscellaneous	BC047584; ENST00000263228
16960438	0.10351	-0.685933	-1.60874	4.57111	4.512	4.22424	4.12317	3.24961	3.87677	ANKUB1	ankyrin repeat and ubiquitin domain containing 1; ENST00000481585
16810826	0.14131	-0.685133	-1.60785	4.32224	4.12021	4.17265	4.09632	3.34525	3.11813	miscellaneous	BC030688; ENST00000558529
17071495	0.0242587	-0.685127	-1.60784	5.14858	5.43829	4.97342	4.55019	4.56302	4.3917	NACAP1	nascent-polypeptide-associated complex alpha polypeptide pseudogene 1; ENST00000419462 NR_002182
16743593	0.0293635	-0.684297	-1.60692	6.14636	6.29678	5.91745	5.74965	5.22984	5.32821	TRPC6	transient receptor potential cation channel, subfamily C, member 6; AF080394 ENST00000344327 ENST00000348423 ENST00000360497 ENST00000527240 ENST00000532184 NM_004621
17085491	0.207034	0.68387	1.60644	3.79916	3.30077	3.48772	4.87111	3.55165	4.2165	miscellaneous	ENST00000377477; NR_046929
16738734	0.0453676	-0.68385	-1.60642	4.4122	4.04784	3.86922	3.77667	3.2515	3.24954	MIR3162	microRNA 3162; NR_036120
17009459	0.118799	-0.682457	-1.60487	4.41519	4.03358	3.50155	3.40046	3.25815	3.24434	miscellaneous	ENST00000371220
16670248	0.0291909	0.68214	1.60452	3.41109	3.33394	3.34899	3.88601	4.29633	3.9581	miscellaneous	BC023087; ENST00000464336
17059594	0.0285346	-0.682	-1.60436	3.70303	3.98473	3.64728	3.11858	2.8135	3.35696	miscellaneous	ENST00000433534
16692553	0.0776579	-0.6817	-1.60403	8.63107	8.58037	8.11588	8.15129	7.76468	7.36625	miscellaneous	ENST00000369202
16754954	0.234076	-0.6815	-1.60381	2.99028	4.23489	3.05332	2.72889	2.72168	2.78342	miscellaneous	ENST00000266712; ENST00000549011
16836767	0.0400363	-0.68125	-1.60353	2.63208	2.78703	2.95172	1.8131	2.0972	2.41678	miscellaneous	ENST00000393853
17077558	0.1531	-0.680557	-1.60276	4.00038	5.03794	4.32184	3.38524	4.1482	3.78505	miscellaneous	ENST00000530033; ENST00000530725
17040301	0.109977	0.680277	1.60245	3.02372	2.65165	3.11389	3.42863	3.26284	4.13862	OR12D2	olfactory receptor, family 12, subfamily D, member 2; ENST00000432767
16937024	0.00421943	-0.680243	-1.60241	6.09827	6.09742	5.95883	5.38051	5.36268	5.3706	BHLHE40	basic helix-loop-helix family, member e40; BC082238 ENST00000256495 ENST00000460806 ENST00000467610 NM_003670
16715361	0.00313132	-0.679843	-1.60197	10.2648	10.3035	10.2933	9.52199	9.68416	9.61586	P4HA1	prolyl 4-hydroxylase, alpha polypeptide I; BC034998 ENST00000263556 ENST00000307116 ENST00000373008 ENST00000394890 ENST00000412021 ENST00000440381 ENST00000464310 ENST00000480231 M24486 M24487 NM_000917 NM_001017962 NM_001142595 NM_001142596
16889344	0.0302965	-0.679637	-1.60174	2.03562	2.46554	2.28884	1.5674	1.61629	1.5674	miscellaneous	ENST00000467645; ENST00000502600
16799588	0.00469545	-0.679267	-1.60133	3.17362	3.19512	2.93066	2.31995	2.45334	2.48831	miscellaneous	BC049214; ENST00000558871
16944524	0.106263	-0.678943	-1.60097	4.65697	4.90073	5.52364	4.41667	4.16536	4.46248	STXBP5L	syntaxin binding protein 5-like; AK296544 ENST00000273666 ENST00000461772 ENST00000472879 ENST00000492541 ENST00000495504 ENST00000497029 NM_014980
16809919	0.229081	-0.678607	-1.60059	3.42959	3.86049	2.97153	2.06952	2.74142	3.41485	miscellaneous	AY956765
16824901	0.295327	-0.678533	-1.60051	5.60089	5.74291	5.79485	5.97276	4.77102	4.35927	SLC7A5P2	solute carrier family 7 (amino acid transporter light chain, L system), member 5 pseudogene 2; NR_002594
16885703	0.086661	-0.677883	-1.59979	6.23224	5.70842	6.19958	5.83989	5.15945	5.10725	miscellaneous	ENST00000356920; ENST00000358087
16798071	0.0568113	-0.67687	-1.59867	3.44975	3.25596	2.84653	2.44086	2.50704	2.57373	miscellaneous	XR_110299
16962752	0.0950305	-0.67654	-1.5983	2.60469	2.88178	2.0849	1.74375	1.8988	1.8992	RNU1-20P	RNA, U1 small nuclear 20, pseudogene; ENST00000363314
16970988	0.0384312	-0.67598	-1.59768	4.17421	4.41579	3.86859	3.44349	3.39956	3.5876	miscellaneous	ENST00000296545; ENST00000505351
16888403	0.191568	-0.67555	-1.59721	2.0908	2.9523	1.76509	1.63706	1.71443	1.43005	miscellaneous	AL832646; ENST00000459930
16975458	0.0261303	-0.67523	-1.59685	4.00318	3.83818	3.66147	3.35426	2.86205	3.26083	miscellaneous	ENST00000502682; ENST00000509446
16874751	0.00356386	-0.67504	-1.59664	6.04995	5.79118	5.91337	5.14903	5.17815	5.4022	KLK12	kallikrein-related peptidase 12; AY358524 BC035385 BC136341 BC143988 BC143991 BX648580 ENST00000250351 ENST00000250352 ENST00000319590 ENST00000525263 ENST00000526824 ENST00000527305 ENST00000529888 ENST00000530943 ENST00000531374 NM_019598 NM_145894 NM_145895
16852690	0.252459	-0.67474	-1.59631	2.57159	1.78241	3.26226	1.74302	2.0459	1.80312	miscellaneous	ENST00000269518
16932077	0.0479411	0.674573	1.59612	3.35282	2.96697	2.84729	3.74519	3.40965	4.03596	MIR648	microRNA 648; NR_030378
16853815	0.0882561	-0.673757	-1.59522	4.1473	4.19623	4.21852	3.08085	3.74422	3.71571	miscellaneous	XR_111764
16809367	0.089402	-0.672993	-1.59438	4.45876	4.59326	4.44067	4.26593	3.53453	3.67325	miscellaneous	ENST00000315141; ENST00000558949
17037047	0.108137	0.672977	1.59436	3.11962	3.10006	3.37784	3.71398	3.52674	4.37573	FKBPL	FK506 binding protein like; ENST00000443350
16743515	0.247455	-0.67218	-1.59348	4.57031	4.45386	5.76428	4.28695	4.37089	4.11407	RN5S345	RNA, 5S ribosomal 345; ENST00000410646
17002582	0.196014	-0.671557	-1.59279	2.57027	2.90389	3.77219	2.4447	2.23366	2.55332	miscellaneous	BX538290; ENST00000521797
16711822	0.296907	-0.67122	-1.59242	2.84681	3.67701	3.84409	3.67701	2.48571	2.19153	MIR4481	microRNA 4481; NR_039701
17053047	0.134818	-0.670793	-1.59195	2.84055	3.00169	3.46835	1.8621	2.79252	2.64359	RNU7-20P	RNA, U7 small nuclear 20 pseudogene; ENST00000515903
16782090	0.120994	-0.670237	-1.59133	1.52352	2.34502	2.32029	1.52352	1.41267	1.24193	TRAJ17	T cell receptor alpha joining 17; BC035680 ENST00000390520
17005471	0.189978	-0.670213	-1.59131	2.65404	3.78904	3.34198	2.93717	2.75603	2.08122	miscellaneous	ENST00000476458
16963356	0.221147	0.66958	1.59061	3.37193	2.84145	2.78168	3.70863	2.97735	4.31782	miscellaneous	ENST00000428095
16891660	0.10947	-0.669477	-1.5905	2.45116	2.44723	3.20715	1.90412	2.12779	2.0652	miscellaneous	ENST00000409053; ENST00000483268
17121832	0.103943	-0.669403	-1.59042	4.41268	3.59823	3.77385	3.64337	3.09555	3.03763	miscellaneous	ENST00000416067
16883816	0.0202524	0.669187	1.59018	2.4714	2.74195	2.41043	3.20969	3.18281	3.23884	miscellaneous	ENST00000416067; ENST00000486293
16819926	0.0350073	-0.668737	-1.58968	3.71773	3.39614	3.41957	2.97275	3.04064	2.51384	CES4A	carboxylesterase 4A; AK094321 AK094783 AK293061 AK295483 AK296064 AK300792 BC064573 BC084555 ENST00000326686 ENST00000338718 ENST00000397205 ENST00000398354 ENST00000535543 ENST00000535696 ENST00000535948 ENST00000538199 ENST00000540579 ENST00000540947 ENST00000541479 ENST00000543561 ENST00000544478 ENST00000544986 ENST00000567587 NM_001190201 NM_001190202 NM_173815
17016490	0.0889145	-0.668377	-1.58928	3.65505	3.78118	4.20312	3.61379	2.79661	3.22382	HIST1H2AJ	histone cluster 1, H2aj; NM_021066
16661910	0.025339	-0.667823	-1.58867	4.49137	4.82615	4.35383	4.11774	3.66708	3.88306	miscellaneous	ENST00000294514; ENST00000485464
16774402	0.181174	-0.66739	-1.5882	2.45292	3.07586	3.57329	2.75265	1.91137	2.43588	miscellaneous	BC093659; ENST00000313851
16980448	0.10958	-0.667323	-1.58812	4.76961	3.93255	4.49307	3.75812	3.64934	3.7858	miscellaneous	NR_031662
16941689	0.0021216	-0.66697	-1.58773	2.16511	2.35876	2.1345	1.65845	1.52738	1.47163	miscellaneous	NR_003047
16800058	0.0998188	-0.665977	-1.58664	4.33683	5.18155	4.5875	4.05854	3.81613	4.23328	CAPN3	calpain 3, (p94); ENST00000337522 ENST00000356316
16829505	0.150947	-0.665297	-1.58589	5.8578	6.72277	6.67274	5.73265	6.19067	5.3341	miscellaneous	BC011550; ENST00000574916
16821062	0.360119	0.664423	1.58493	4.92729	3.22198	4.9019	4.9883	5.01593	5.04021	CTRB1	chymotrypsinogen B1; ENST00000361017 ENST00000495583 M24400 NM_001906
16669944	0.102262	-0.663207	-1.5836	4.02925	4.80987	4.61065	3.79229	3.88936	3.7785	PDZK1	PDZ domain containing 1; AK298269 ENST00000344770 ENST00000417171 ENST00000429537 ENST00000443667 ENST00000451928 ENST00000465595 NM_001201325 NM_001201326 NM_002614
16924521	0.126711	-0.663153	-1.58354	6.45391	6.12058	5.51976	5.72278	5.05379	5.32822	LINC00515	long intergenic non-protein coding RNA 515; AF086441 ENST00000567517
16907038	0.154548	-0.663137	-1.58352	3.43985	3.79705	2.77531	2.31089	2.64735	3.06456	miscellaneous	ENST00000430004; ENST00000486206
16672891	0.126015	-0.662873	-1.58323	3.19805	2.99463	2.90599	2.00646	2.90599	2.1976	miscellaneous	XR_133207
16887688	0.0705903	0.662477	1.5828	3.76505	3.94834	3.58311	4.33698	4.8339	4.11305	miscellaneous	AK095266; ENST00000550686
16916360	0.166855	0.66157	1.5818	4.70009	5.57459	4.63951	5.53741	6.09534	5.26615	SRXN1	sulfiredoxin 1; ENST00000488788
16950513	0.103227	-0.6612	-1.5814	4.50887	4.84362	5.31692	4.64262	3.99917	4.04402	miscellaneous	ENST00000480750; NM_001033117
17119734	0.00664861	0.66096	1.58113	3.96768	3.88932	3.72968	4.34667	4.6772	4.54569	miscellaneous	ENST00000416067
16657489	0.136225	-0.66096	-1.58113	5.65862	6.3223	5.36778	4.89956	5.51803	4.94823	miscellaneous	XR_133228
16806968	0.0169809	-0.66071	-1.58086	7.67187	7.91146	7.47643	7.23249	6.87249	6.97265	GOLGA8A GOLGA8B LOC100508892	golgin A8 family, member A; golgin A8 family, member B; uncharacterized LOC100508892; AF163441 AF204231 AL137686 BC093673 BC104800 BC143254 BC144609 BC144610 ENST00000267731 ENST00000268079 ENST00000342314 ENST00000359187 ENST00000360553 ENST00000432566 ENST00000438958 ENST00000473125 ENST00000484716 ENST00000543376 ENST00000562282 ENST00000564575 ENST00000566091 ENST00000567650 ENST00000568555 E…
16853951	0.093896	-0.660663	-1.58081	4.60409	4.59835	3.87624	3.42791	3.94785	3.72093	miscellaneous	ENST00000285141; ENST00000302079; ENST00000416067
17117453	0.000182141	-0.660593	-1.58073	7.30944	7.26949	7.20386	6.61309	6.62524	6.56268	BTG2	; ENST00000290551 ENST00000475157 NM_006763 U72649
16898909	0.0693917	-0.660327	-1.58044	3.52081	4.00504	3.33135	2.99505	2.63875	3.24242	miscellaneous	ENST00000244221
17075968	0.338266	-0.659943	-1.58002	2.07099	3.66514	3.62699	2.67708	2.04225	2.66396	miscellaneous	ENST00000404075; ENST00000522846
17119566	0.0241047	0.659487	1.57952	4.03295	3.66514	3.64961	4.22504	4.40534	4.69578	miscellaneous	ENST00000416067
17000000	0.037173	-0.659273	-1.57929	3.95983	3.98455	3.9564	3.54031	3.29851	3.08414	SKP1	S-phase kinase-associated protein 1; AK057110 BC025673 ENST00000353411 ENST00000517625 ENST00000517691 ENST00000519054 ENST00000520417 ENST00000522552 ENST00000522855 ENST00000523359 ENST00000524288 NM_006930 NM_170679
17067403	0.188936	0.658497	1.57844	4.49392	4.57373	4.57171	4.64489	5.16132	5.80864	miscellaneous	BC034758; ENST00000518479
16702379	0.0012259	0.65783	1.57771	8.81112	8.63449	8.79504	9.42871	9.29528	9.49015	miscellaneous	BC003070; ENST00000481743
16668768	0.0230219	0.657393	1.57723	2.81499	2.52242	3.0051	3.43218	3.28635	3.59616	miscellaneous	ENST00000419258
16969367	0.124466	-0.657373	-1.57721	3.98319	4.78008	3.92781	3.77917	3.60459	3.3352	miscellaneous	ENST00000273986; ENST00000574446
16701396	0.0309148	-0.657303	-1.57713	2.37419	2.78642	2.50276	1.88781	1.87605	1.9276	miscellaneous	ENST00000403792
17056326	0.129049	-0.655547	-1.57521	4.24594	4.74602	3.77646	3.89146	3.45438	3.45594	MIR550B1	ENST00000479939; microRNA 550b-1; NR_037513
16687067	0.104556	-0.655243	-1.57488	4.09323	4.34719	3.75996	3.83765	2.97505	3.42195	miscellaneous	ENST00000371733; ENST00000464478
16827570	0.366315	-0.655127	-1.57475	2.2662	4.19395	3.07007	2.16736	2.46191	2.93557	miscellaneous	BC024273; ENST00000332395
17068365	0.0384534	0.654733	1.57432	2.59449	2.58699	2.18007	2.81861	3.38177	3.12537	miscellaneous	BC021672
16703979	0.0256253	-0.65466	-1.57424	9.00293	9.04794	8.68332	8.29721	8.25514	8.21786	miscellaneous	AF269087
16859090	0.00935725	-0.6542	-1.57374	5.02275	4.85555	4.93509	4.27387	4.12228	4.45464	CASP14	caspase 14, apoptosis-related cysteine peptidase; ENST00000221740 ENST00000427043 EU502748 NM_012114
16885282	0.158406	-0.654183	-1.57372	2.95586	3.13658	3.93659	2.77943	2.59379	2.69326	miscellaneous	ENST00000516865
16817821	0.098907	0.65386	1.57337	4.5357	3.75974	4.21265	4.87538	4.79099	4.8033	LOC100506914	; ENST00000515455
16782010	0.0747113	-0.651973	-1.57132	3.70329	4.09911	3.42592	3.16183	3.04599	3.06458	TRAJ59	T cell receptor alpha joining 59 (non-functional); ENST00000390480
17120242	0.00813847	0.65146	1.57076	4.37869	4.60889	4.59467	5.22201	5.17115	5.14347	miscellaneous	ENST00000416067
16738258	0.276163	-0.6514	-1.57069	3.28696	4.19009	3.33868	2.63404	2.45024	3.77725	miscellaneous	ENST00000526870; ENST00000532747
16880939	0.035645	-0.651167	-1.57044	3.62895	3.92562	3.38175	3.06293	2.73558	3.18431	miscellaneous	BC008304; ENST00000416067; ENST00000488728
16767420	0.0643228	0.649903	1.56906	4.51739	5.09687	4.58788	5.30869	5.39422	5.44894	miscellaneous	ENST00000550216
17125862	0.148862	-0.64931	-1.56842	4.92496	5.00813	4.10476	4.44416	3.85647	3.78929	miscellaneous	ENST00000416067
16657509	0.0128937	-0.64919	-1.56829	5.93455	6.14751	5.75959	5.49154	5.24957	5.15297	miscellaneous	AK290103
17009093	0.000261978	-0.648813	-1.56788	5.81112	5.8088	5.69262	5.12138	5.06412	5.1806	VEGFA	vascular endothelial growth factor A; AB021221 AB209485 AB451322 AF022375 AF091352 AF214570 AF430806 AF486837 AK056914 AY047581 AY263145 BC011177 DQ229900 ENST00000230480 ENST00000324450 ENST00000372055 ENST00000372064 ENST00000372067 ENST00000372077 ENST00000413642 ENST00000417285 ENST00000425836 ENST00000457104 ENST00000476772 ENST00000480614 ENST00000482630 ENST00000493786 ENST00000497139 ENST…
16868000	0.0343362	0.648783	1.56785	3.63737	3.42353	3.56509	4.43888	4.21132	3.92214	CD209	CD209 molecule; BC110615 ENST00000204801 ENST00000301357 ENST00000315591 ENST00000315599 ENST00000354397 ENST00000394161 ENST00000394173 ENST00000540789 NM_001144893 NM_001144894 NM_001144895 NM_001144896 NM_001144897 NM_001144899 NM_021155 NR_026692
17074465	0.145878	-0.6483	-1.56732	3.66046	3.94997	4.44246	3.16003	3.91338	3.03458	miscellaneous	AF075060; ENST00000520004
17026641	0.150823	-0.64814	-1.56715	4.70319	3.66536	4.13942	3.77534	3.44975	3.33846	miscellaneous	ENST00000437089; ENST00000453195
17031518	0.150823	-0.64814	-1.56715	4.70319	3.66536	4.13942	3.77534	3.44975	3.33846	miscellaneous	ENST00000437089; ENST00000453195
16972106	0.388828	-0.647917	-1.5669	2.96204	4.25652	4.96884	3.4834	3.74134	3.01891	miscellaneous	BC062791; NR_038834
17069716	0.347882	-0.646633	-1.56551	3.58057	4.79193	2.99024	3.31262	2.79399	3.31623	RN5S268	RNA, 5S ribosomal 268; ENST00000516828
16842561	0.303292	0.646503	1.56537	1.69178	1.55301	2.13405	1.81438	2.14049	3.36348	miscellaneous	ENST00000508816; ENST00000508862
16865274	0.00205747	0.645097	1.56384	1.775	1.92017	1.71547	2.507	2.31639	2.52254	MIR4752	microRNA 4752; NR_039907
16712877	0.0652991	0.64352	1.56214	2.36938	2.29505	2.81704	3.49663	2.8348	3.0806	RN5S308	RNA, 5S ribosomal 308; ENST00000362532
16714066	0.0117693	0.643463	1.56207	3.37384	3.22947	3.52654	3.99974	4.22206	3.83844	miscellaneous	AK093071
17075553	0.0856976	-0.643137	-1.56172	4.57676	5.02111	4.25838	3.95346	3.83783	4.13555	STC1	stanniocalcin 1; AK309366 ENST00000290271 ENST00000524323 ENST00000540277 NM_003155 U25997
17107588	0.318536	0.642883	1.56145	3.67528	3.89928	2.33469	3.91791	4.02051	3.89948	miscellaneous	ENST00000435346
16934043	0.227429	-0.642773	-1.56133	3.64861	4.28073	2.96631	3.19726	2.94333	2.82674	miscellaneous	ENST00000526089
17002571	0.0757827	-0.64251	-1.56104	3.76515	3.56838	3.59277	3.40307	2.76802	2.82768	miscellaneous	BX538290; ENST00000521797
16887904	0.220856	-0.641787	-1.56026	1.49887	2.74967	1.8486	1.61737	1.39796	1.15645	miscellaneous	BC081561; ENST00000272732
16797607	0.0101698	0.641527	1.55998	2.65256	2.64337	2.60958	3.41183	3.24799	3.17027	IGHV3-74	immunoglobulin heavy variable 3-74; ENST00000424969
17023646	0.021581	-0.64146	-1.55991	4.21872	3.9225	4.17591	3.35678	3.73178	3.30419	CTGF	connective tissue growth factor; BC087839 ENST00000367976 NM_001901
16902037	0.198917	-0.641257	-1.55969	2.55715	1.86398	3.05146	1.69218	1.89798	1.95866	miscellaneous	ENST00000429538; ENST00000554352
17022384	0.114411	-0.640783	-1.55918	2.93575	3.24131	3.25033	3.00474	2.17461	2.32569	miscellaneous	AK290157; ENST00000523632
17123880	0.0325624	-0.63999	-1.55832	4.25681	3.85601	4.35557	3.40513	3.38807	3.75522	miscellaneous	ENST00000416067
17122690	0.149652	-0.639943	-1.55827	5.11533	5.58862	6.09071	5.08762	5.24626	4.54095	miscellaneous	ENST00000416067
16759723	0.195813	0.639913	1.55824	3.96705	2.83196	3.68041	4.43111	4.19143	3.77662	miscellaneous	AF385187; ENST00000534953
16687752	0.0201238	-0.639263	-1.55753	5.22191	5.44319	5.6436	4.8358	4.68539	4.86972	C1orf168	chromosome 1 open reading frame 168; AK093468 ENST00000343433 ENST00000484327 ENST00000493000 ENST00000497991 NM_001004303
17069150	0.198915	0.63906	1.55731	2.60985	1.56142	2.54893	2.85581	2.96674	2.81483	miscellaneous	NR_026772
16770177	0.0145795	0.638937	1.55718	2.80806	3.18861	3.06151	3.68988	3.74093	3.54418	miscellaneous	ENST00000546404; ENST00000549029
16761507	0.0482981	-0.63876	-1.55699	3.53132	2.95187	3.42073	2.51848	2.60769	2.86147	TAS2R50	taste receptor, type 2, member 50; BC112100 ENST00000506868 ENST00000570541 ENST00000575654 NM_176890
17083197	0.0065876	-0.638383	-1.55658	7.65391	7.5024	7.41004	6.74319	7.0589	6.84911	VLDLR	very low density lipoprotein receptor; AK095744 AK289527 BC136562 BC142653 BC144245 D16493 D16494 ENST00000382092 ENST00000382096 ENST00000382099 ENST00000382100 ENST00000478776 L20470 L22431 NM_001018056 NM_003383
16984469	0.0444242	-0.638257	-1.55645	6.66117	6.81812	6.36499	6.31408	5.83585	5.77958	miscellaneous	AK310735; XR_108576
16907128	0.286996	0.63751	1.55564	3.0055	2.42678	2.74884	4.01767	3.56248	2.5135	RN5S115	RNA, 5S ribosomal 115; ENST00000411160
16971382	0.00149374	-0.637453	-1.55558	5.15676	5.08831	4.99327	4.4721	4.39766	4.45622	DCLK2	doublecortin-like kinase 2; ENST00000296550 ENST00000302176 ENST00000411937 ENST00000506325 ENST00000507694 NM_001040260 NM_001040261 NR_036614
16689246	0.0721793	-0.637193	-1.5553	4.82582	5.45866	4.86738	4.33139	4.31738	4.59151	LOC100505768	uncharacterized LOC100505768; BC043534 NR_038324
16709068	0.0678299	-0.636543	-1.5546	3.78631	4.15414	4.45687	3.63624	3.43011	3.42134	miscellaneous	ENST00000363209
16695727	0.0775676	0.636433	1.55448	3.26663	2.57297	3.09214	3.93227	3.39492	3.51385	miscellaneous	ENST00000534489; NM_001244753
16748748	0.138834	-0.636383	-1.55443	5.68908	6.29121	5.42218	5.50507	4.73058	5.25767	miscellaneous	ENST00000538907; NM_030670
16915211	0.339028	0.635813	1.55381	1.95475	2.06826	2.85402	3.71362	3.04605	2.0248	miscellaneous	NR_039757
16835123	0.0783324	-0.635627	-1.55361	3.36214	3.91113	3.49764	2.54224	3.21032	3.11147	RNU6ATAC3P	RNA, U6atac small nuclear 3, pseudogene; ENST00000387974
16979944	0.417196	0.634943	1.55288	3.23411	2.53758	2.88476	3.31988	4.68052	2.56088	miscellaneous	AK290359; ENST00000509248
16956448	0.049828	-0.6343	-1.55218	7.67597	7.74745	7.65095	6.75311	7.16717	7.25119	GBE1	glucan (1,4-alpha-), branching enzyme 1; AK125918 AK297939 AK300620 BC012098 ENST00000264326 ENST00000429644 ENST00000484687 ENST00000489715 ENST00000498468 ENST00000536832 L07956 NM_000158
16855991	0.146521	0.634257	1.55214	3.86846	2.90091	3.23922	4.34007	3.84943	3.72186	miscellaneous	NR_024484
17071257	0.112572	-0.63394	-1.5518	2.26331	2.51898	2.41559	2.00868	2.01258	1.2748	miscellaneous	ENST00000501016; ENST00000521726
17127357	0.191449	0.63335	1.55116	3.23343	2.0775	2.74933	3.2833	3.04856	3.62845	miscellaneous	ENST00000416067
17017398	0.0637115	-0.633313	-1.55112	4.1176	4.71945	4.17456	3.67938	3.57359	3.8587	miscellaneous	ENST00000395892; ENST00000436437
17114713	0.0596679	-0.633193	-1.55099	3.42175	2.7845	3.00417	2.60199	2.37241	2.33644	SPANXC	SPANX family, member C; BC054023 ENST00000358993 NM_022661
16761518	0.372116	-0.63303	-1.55082	5.25352	5.62852	4.55979	3.56701	4.58846	5.38727	TAS2R31 TAS2R45	taste receptor, type 2, member 31; taste receptor, type 2, member 45; BC117421 ENST00000390675 ENST00000572376 ENST00000575161 NM_176885
16659944	0.0982094	0.632873	1.55065	1.80919	1.88639	1.77679	2.04011	2.55267	2.77821	LOC440570	uncharacterized LOC440570; ENST00000438002 ENST00000457856
16889249	0.125694	0.632683	1.55045	2.59874	2.25307	2.15257	3.38189	2.46962	3.05092	miscellaneous	ENST00000366118; NM_001100424
16716365	0.036207	-0.63265	-1.55041	2.64668	2.82387	3.1096	2.19059	2.19835	2.29326	FAS-AS1	FAS antisense RNA 1 (non-protein coding); NR_028371
16845736	0.0223002	0.632643	1.5504	5.31004	5.25801	5.1907	5.70746	6.09328	5.85594	GJC1	gap junction protein, gamma 1, 45kDa; AK124339 ENST00000330514 ENST00000426548 NM_001080383 NM_005497
16919864	0.0298088	0.632577	1.55033	3.46474	3.48592	3.47476	4.24651	3.8853	4.19134	ZNF334	zinc finger protein 334; BC026321 ENST00000347606 ENST00000457685 NM_018102 NM_199441
17072159	0.129032	-0.632443	-1.55019	4.7339	5.43568	4.55001	4.45989	3.9846	4.37777	miscellaneous	BC012040; ENST00000518057
16912227	0.030115	-0.632307	-1.55004	3.96596	3.69775	4.21232	3.21856	3.2277	3.53285	miscellaneous	ENST00000416067; ENST00000473460; ENST00000538750
16997638	0.0731199	0.632017	1.54973	2.77334	2.10668	2.33162	2.78391	2.96114	3.36264	LOC644936	actin, beta pseudogene; NR_004845
17098171	0.253425	-0.631837	-1.54954	2.29216	3.16219	3.67101	2.47455	2.19369	2.56161	SNORD90	small nucleolar RNA, C/D box 90; NR_003071
17056813	0.024384	0.631727	1.54942	7.35989	7.29441	7.73758	7.92682	8.09338	8.26686	TARP TRGJ1 TRGJ2	T cell receptor gamma joining 1; T cell receptor gamma joining 2; TCR gamma alternate reading frame protein; ENST00000390333 ENST00000390337 Y00790
17056823	0.024384	0.631727	1.54942	7.35989	7.29441	7.73758	7.92682	8.09338	8.26686	TARP TRGJ1 TRGJ2	T cell receptor gamma joining 1; T cell receptor gamma joining 2; TCR gamma alternate reading frame protein; BC105589 ENST00000390333 ENST00000390337 M30894
16690288	0.193595	0.631473	1.54915	4.43329	3.41844	3.45744	4.43356	4.27192	4.49811	miscellaneous	ENST00000370090; ENST00000475980
17010821	0.0794215	-0.631327	-1.54899	5.91705	6.32715	5.60228	5.58	5.34389	5.02861	miscellaneous	AK092941; ENST00000369574
16835040	0.185753	-0.631317	-1.54898	3.10412	3.19992	3.10825	1.96602	2.48034	3.07198	miscellaneous	AY179170
16960618	0.169224	-0.63096	-1.5486	5.31546	5.61564	4.5988	4.96034	4.30364	4.37304	TMEM14E	transmembrane protein 14E; AY358260 ENST00000408960 NM_001123228
16844600	0.0660574	0.63092	1.54855	2.92176	2.51075	3.18027	3.62034	3.33197	3.55323	KRTAP4-11	keratin associated protein 4-11; AJ406944 ENST00000391413 ENST00000573418 NM_033059
16972076	0.130079	-0.63077	-1.54839	4.80179	5.17246	5.52426	4.02762	4.80201	4.77657	NPY1R NPY5R	neuropeptide Y receptor Y5; BC042416 ENST00000338566 ENST00000506953 ENST00000511901 ENST00000515560 NM_006174
16784938	0.0443002	-0.630767	-1.54839	1.73141	2.2985	2.00083	1.51745	1.09871	1.52228	miscellaneous	BC069413; NM_007374
16684173	0.0278021	-0.6298	-1.54735	3.72186	3.89959	3.78406	3.42928	2.99933	3.0875	miscellaneous	ENST00000482674; ENST00000488868
17105847	0.0184967	-0.628407	-1.54586	5.60447	5.34507	5.65719	5.03244	4.65726	5.03181	IL1RAPL2	interleukin 1 receptor accessory protein-like 2; AK290196 ENST00000344799 ENST00000372582 ENST00000485671 ENST00000538500 NM_017416
16697395	0.221276	0.628193	1.54563	3.66468	2.87964	4.1283	4.37176	4.1994	3.98604	RN5S73	RNA, 5S ribosomal 73; ENST00000516744
16737841	0.0133653	-0.62809	-1.54552	7.06867	7.02708	7.18236	6.65133	6.3017	6.44081	SNORD67	small nucleolar RNA, C/D box 67; NR_003056
16691877	0.279425	-0.628027	-1.54545	5.16348	4.51956	3.96264	4.00599	3.2532	4.50241	RNU1-12P RNU1-13P	RNA, U1 small nuclear 12, pseudogene; RNA, U1 small nuclear 13, pseudogene; ENST00000365194 ENST00000384499
16692446	0.279425	-0.628027	-1.54545	5.16348	4.51956	3.96264	4.00599	3.2532	4.50241	RNU1-12P RNU1-13P	RNA, U1 small nuclear 12, pseudogene; RNA, U1 small nuclear 13, pseudogene; ENST00000365194 ENST00000384499
16984968	0.139718	-0.62692	-1.54426	6.4428	6.85969	6.65314	6.56243	5.88127	5.63117	miscellaneous	ENST00000469188
16841689	0.258155	-0.626897	-1.54424	3.38378	4.76763	4.28007	3.62249	3.6668	3.2615	miscellaneous	ENST00000336708
16673032	0.0309763	-0.626883	-1.54423	3.29934	3.54879	3.10753	2.48661	2.96456	2.62384	RN5S61	RNA, 5S ribosomal 61; ENST00000516453
16691371	0.10469	-0.626813	-1.54415	4.01767	4.73131	4.0817	3.58448	3.74665	3.61911	miscellaneous	AB007959; ENST00000429731
17121160	0.128574	-0.626467	-1.54378	3.02863	3.16918	3.03841	1.94397	2.69746	2.71539	miscellaneous	ENST00000416067
16972973	0.0295948	-0.626037	-1.54332	5.2808	5.14223	5.63249	4.62289	4.93838	4.61614	miscellaneous	ENST00000378850; ENST00000501066
16869942	0.143185	0.62579	1.54306	2.66414	2.30649	3.18347	3.69807	3.42199	2.91141	CYP4F2 CYP4F3	cytochrome P450, family 4, subfamily F, polypeptide 2; cytochrome P450, family 4, subfamily F, polypeptide 3; ENST00000011989 ENST00000221700 ENST00000392846 NM_001082 U02388
16725390	0.0902095	-0.625033	-1.54225	4.57267	4.6389	3.93273	3.57997	3.67348	4.01575	miscellaneous	ENST00000537203; ENST00000542971
17125140	0.0735704	-0.624757	-1.54195	4.3926	4.98642	4.97398	4.28948	4.10619	4.08306	miscellaneous	ENST00000416067
16761311	0.0941911	-0.623083	-1.54016	3.06015	3.74164	3.69371	2.81919	2.79687	3.01019	GABARAPL1	; BX648781 ENST00000540424 ENST00000541960
17103991	0.153661	0.62304	1.54012	1.81336	2.18846	2.46279	2.70185	3.30618	2.3257	RN5S505	RNA, 5S ribosomal 505; ENST00000364748
16797421	0.104526	0.62301	1.54009	5.32816	5.2031	4.569	5.73829	5.33247	5.89853	IGHD2-21	immunoglobulin heavy diversity 2-21; ENST00000390572
17052532	0.193456	-0.622947	-1.54002	4.50998	5.41012	4.35058	4.2191	4.22868	3.95406	miscellaneous	NR_003715
16814619	0.381014	0.62267	1.53972	3.6422	2.51175	4.43742	4.20337	4.16009	4.09592	TPSAB1 TPSB2	tryptase alpha/beta 1; tryptase beta 2 (gene/pseudogene); BC065923 ENST00000338844 ENST00000430512 ENST00000461509 NM_003294
16927955	0.00767542	0.62213	1.53915	4.42149	4.35302	4.50835	5.2224	4.96346	4.96339	miscellaneous	AK024483
17028938	0.0853838	0.621887	1.53889	4.80485	5.31408	5.53834	6.01192	5.85206	5.65895	C6orf15	chromosome 6 open reading frame 15; AY358438 ENST00000452899
17018971	0.085202	-0.621493	-1.53847	4.2134	4.14808	4.42418	3.37884	4.06257	3.47977	miscellaneous	XR_108646
16944238	0.092061	-0.620717	-1.53764	4.70823	4.38847	3.93243	3.81288	3.44731	3.90679	ZBTB20-AS4	ZBTB20 antisense RNA 4 (non-protein coding); ENST00000472323
16726876	0.224208	0.620293	1.53719	5.01095	4.56849	4.17329	5.7322	5.32986	4.55155	miscellaneous	BC044658; ENST00000528854
16743764	0.0317526	-0.620273	-1.53717	4.69926	4.62534	5.0117	4.14308	4.13555	4.19685	MMP13	matrix metallopeptidase 13 (collagenase 3); AK292211 AY256443 AY256444 BC067522 BC067523 BC074807 BC074808 ENST00000260302 ENST00000340273 ENST00000546012 ENST00000571284 ENST00000572070 ENST00000572788 NM_002427
17101735	0.32688	-0.619517	-1.53636	2.05055	3.55205	2.22001	1.88494	2.4146	1.66452	miscellaneous	ENST00000380331
16883216	0.00214244	-0.61949	-1.53633	3.90163	4.01627	3.79174	3.37546	3.29852	3.17719	LOC728537	uncharacterized LOC728537; ENST00000428157 ENST00000445382 ENST00000450072 ENST00000451384 ENST00000458149 NR_038386
16712451	0.26128	-0.619183	-1.53601	2.24485	3.292	1.97011	1.848	2.05689	1.74452	miscellaneous	ENST00000449193; ENST00000487107
16921498	0.0249545	-0.619143	-1.53596	4.01767	3.70262	3.55882	2.96934	3.33144	3.1209	POTEB POTEC POTED	POTE ankyrin domain family, member B; POTE ankyrin domain family, member C; POTE ankyrin domain family, member D; ENST00000299443 NM_174981 NM_207355
17052677	0.139849	-0.618943	-1.53575	2.8411	3.48521	3.7622	2.55682	2.78054	2.89432	TRBJ2-4	T cell receptor beta joining 2-4; ENST00000390416 ENST00000569780
16834395	0.0608534	-0.618547	-1.53533	6.15967	5.73839	5.55857	4.9414	5.17448	5.48511	TUBG2	tubulin, gamma 2; AF225971 ENST00000251412 NM_016437
16837087	0.0849852	-0.618167	-1.53492	4.69653	3.97931	4.20099	3.39733	3.67944	3.94556	miscellaneous	AK057326; ENST00000574247
16804186	0.0756987	0.618163	1.53492	5.56616	6.02201	5.47883	5.92582	6.4281	6.56757	LOC388152 LOC440297 LOC440300	uncharacterized LOC388152; BX648930 ENST00000559989 ENST00000561015 NR_033579 NR_033738
16681370	0.00520279	-0.617923	-1.53466	6.83127	6.85604	6.92953	6.34652	6.12104	6.29551	ENO1	enolase 1, (alpha); AK298600 AK309177 AK309291 BC001810 BC004458 BC009912 BC011130 BC015641 BC022545 BC027725 BC050642 BT007163 BX537400 ENST00000234590 ENST00000464594 ENST00000464920 ENST00000486051 ENST00000497492 GU170215 M14328 NM_001201483 NM_001428
16773581	0.00184884	-0.617813	-1.53455	3.06195	3.18299	2.9845	2.46095	2.39633	2.51872	RNU6-82	RNA, U6 small nuclear 82; NR_046947
16842701	0.0821837	-0.616913	-1.53359	5.17936	5.68776	5.01528	4.92561	4.75613	4.34992	SGK494	uncharacterized serine/threonine-protein kinase SgK494; AK294189 AK316079 BC045622 ENST00000301037 ENST00000378976 ENST00000461399 ENST00000469832 ENST00000481916 ENST00000494272 ENST00000525510 ENST00000526073 ENST00000527863 ENST00000527918 ENST00000530121 ENST00000534850 NM_001174103
16664215	0.0117137	-0.61561	-1.53221	6.75604	6.89383	6.86739	6.3949	6.07046	6.20507	miscellaneous	XM_003119789
17044007	0.204928	-0.615533	-1.53212	1.87613	2.87051	1.83135	1.37485	1.66046	1.69608	miscellaneous	ENST00000477859; NM_002214
16846699	0.0526333	0.61542	1.532	3.29826	3.23758	3.36686	3.60871	4.01496	4.12529	miscellaneous	AK292177; ENST00000506187
17104098	0.0372417	0.61458	1.53111	2.39174	2.54981	2.90827	3.20127	3.45713	3.03516	PAGE2	P antigen family, member 2 (prostate associated); BC054022 ENST00000374968 ENST00000449097 NM_207339
17081536	0.20038	0.61438	1.5309	2.26621	1.80741	2.96107	2.97656	2.71348	3.18779	miscellaneous	NR_029599
16738597	0.107884	0.614263	1.53078	4.04568	3.66514	3.9264	4.08762	4.91686	4.47553	OR9I1	olfactory receptor, family 9, subfamily I, member 1; ENST00000302610 NM_001005211
17085991	0.249626	-0.613983	-1.53048	4.08391	4.6146	3.48271	2.81306	3.81616	3.71005	miscellaneous	AK291511
16833409	0.0869183	-0.613767	-1.53025	2.71238	2.59219	2.62027	2.22876	2.22594	1.62884	miscellaneous	ENST00000536077; U51334
16705800	0.0163824	0.613487	1.52995	3.47503	3.1684	3.54137	4.19226	3.84757	3.98543	LOC219690	; AK055023
16714341	0.148684	-0.613033	-1.52947	3.4347	3.66514	3.35351	2.46537	3.40502	2.74386	miscellaneous	AY280959; ENST00000498514
16682074	0.00161028	-0.612683	-1.5291	7.65299	7.67287	7.50754	6.98313	6.9573	7.05492	C1orf64	; AK127425 ENST00000329454
16820841	0.0652748	-0.61234	-1.52874	3.03839	3.6571	3.41743	2.56379	3.07899	2.63312	miscellaneous	ENST00000398177
16812757	0.24388	-0.612303	-1.5287	2.10784	3.35488	2.73213	1.8096	2.61939	1.92895	miscellaneous	ENST00000541809
17094000	0.0681602	-0.612193	-1.52858	1.8209	2.36346	1.8402	1.44279	1.43116	1.31403	miscellaneous	NR_039687
16827620	0.0670932	0.61192	1.52829	3.62267	3.06933	3.61816	3.92487	4.10688	4.11417	miscellaneous	BC041828; ENST00000574662
16882030	0.0869807	-0.611797	-1.52816	3.6265	4.22868	3.62699	3.29842	3.15929	3.18907	miscellaneous	ENST00000343114; ENST00000409550
17119210	0.0869807	-0.611797	-1.52816	3.6265	4.22868	3.62699	3.29842	3.15929	3.18907	miscellaneous	ENST00000416067
17109898	0.0968053	-0.61147	-1.52782	3.83565	3.71015	4.43366	3.65169	3.09941	3.39395	GK-AS1	GK antisense RNA 1 (non-protein coding); ENST00000464659
16852545	0.0923647	0.611383	1.52772	3.42342	4.10834	3.56084	4.27045	4.40992	4.24638	BOD1L2	biorientation of chromosomes in cell division 1-like 2; AK301799 NM_001257964
16887736	0.0104592	-0.611117	-1.52744	8.28988	8.49695	8.32407	7.75009	7.76753	7.75993	PDK1	pyruvate dehydrogenase kinase, isozyme 1; AK294194 AK302321 AK304388 BC039158 DQ234350 ENST00000282077 ENST00000392571 ENST00000410055 ENST00000416991 ENST00000431718 ENST00000436490 ENST00000439519 ENST00000443353 ENST00000466437 ENST00000543905 ENST00000544863 L42450 NM_002610
17085107	0.0361527	0.61049	1.52678	2.90579	2.98063	2.66115	3.22547	3.40654	3.74703	miscellaneous	ENST00000484285
16850894	0.181681	-0.610483	-1.52677	3.01732	3.81491	2.82398	2.59823	2.60509	2.62144	miscellaneous	AY533564; ENST00000359158
17079588	0.0607837	-0.610423	-1.52671	2.2052	2.80544	2.63767	1.86899	2.08071	1.86734	FBXO43	F-box protein 43; ENST00000428847 ENST00000517806 ENST00000520987 NM_001029860 NR_036491
17122674	0.100784	-0.609483	-1.52571	7.2917	7.87556	7.12064	7.00759	6.68269	6.76917	miscellaneous	ENST00000416067
16854117	0.0375135	0.609073	1.52528	3.76063	3.54721	3.77769	4.2736	4.57848	4.06067	POTEC	POTE ankyrin domain family, member C; ENST00000389891 ENST00000511306 NM_001137671
16906226	0.065358	0.608793	1.52498	3.42963	3.44572	3.11503	3.55861	4.16013	4.09802	miscellaneous	AB011159; ENST00000495619
16977187	0.0017144	-0.608493	-1.52467	5.24951	5.30013	5.45084	4.63212	4.73909	4.80379	miscellaneous	ENST00000507788
16738771	0.0297581	-0.607793	-1.52393	4.80644	5.12254	4.74771	4.23269	4.3166	4.30402	miscellaneous	ENST00000300150; NM_001005324
16998974	0.13619	-0.60772	-1.52385	3.61747	3.5431	3.54322	2.54227	2.92483	3.41353	TRIM36-IT1	TRIM36 intronic transcript 1 (non-protein coding); ENST00000503723
16740852	0.0750559	-0.6069	-1.52298	3.5812	3.75364	3.08205	2.8236	2.7052	3.06739	miscellaneous	BC034469; ENST00000533244
17115070	0.0674394	0.60636	1.52241	4.67262	4.25334	4.04548	4.91037	5.05577	4.82438	MAGEA3	melanoma antigen family A, 3; ENST00000370278 ENST00000393902 NM_005362
17080747	0.0514159	-0.606127	-1.52217	4.31667	4.67802	4.16629	3.71531	3.82841	3.79888	miscellaneous	AK289532; ENST00000517516
17125850	0.133101	0.606003	1.52204	4.14555	4.04205	4.3122	4.38241	4.67691	5.25849	miscellaneous	ENST00000416067
16874978	0.000509412	-0.60529	-1.52128	9.0452	9.18312	9.15673	8.44087	8.56388	8.56443	ZNF350	zinc finger protein 350; AF309561 ENST00000243644 NM_021632
16903186	0.013734	-0.605267	-1.52126	5.1493	5.19515	5.29038	4.52242	4.49714	4.79947	LRP1B	low density lipoprotein receptor-related protein 1B; AF176832 ENST00000389484 ENST00000544579 NM_018557
17097773	0.301457	-0.605127	-1.52111	2.64668	3.81028	2.41537	2.5753	2.57572	1.90593	SNORA70C	small nucleolar RNA, H/ACA box 70C; NR_003708
16947343	0.0447686	-0.604907	-1.52088	6.91948	6.95183	7.07889	6.67503	6.20095	6.2595	CCNL1	cyclin L1; AK098021 BX641146 ENST00000464316 ENST00000474539
16759101	0.106175	-0.604853	-1.52082	2.48085	2.61471	2.47652	1.69621	1.69997	2.36134	miscellaneous	NR_037406
17112784	0.0432411	-0.604783	-1.52075	3.31007	3.77206	3.81595	3.11293	3.15741	2.81339	ARMCX4	; ENST00000433011
16696959	0.0248308	0.604723	1.52069	2.49452	2.92641	2.6046	3.06122	3.42072	3.35776	FLJ46134	uncharacterized LOC400799; AK128015
17033646	0.0788734	0.604653	1.52061	5.48118	6.08581	6.01976	6.42635	6.40763	6.56673	HLA-DQA1 HLA-DQA2 LOC100507718 LOC100509457	major histocompatibility complex, class II, DQ alpha 1; major histocompatibility complex, class II, DQ alpha 2; BC125044 ENST00000241802 ENST00000374940 ENST00000415898 ENST00000443184 ENST00000446482 ENST00000447735 ENST00000449560 ENST00000453672 ENST00000498305 ENST00000546801 ENST00000547425 ENST00000548597 ENST00000550158 ENST00000551533 ENST00000552932 M26041 M33906 NM_020056
16667242	0.0361712	-0.60448	-1.52043	5.76753	6.08785	5.63076	5.3251	5.40003	4.94757	LOC100131564	ENST00000370276; ENST00000421202 ENST00000452347 NR_034089
16781893	0.254207	-0.60375	-1.51966	2.43064	2.11284	3.3871	1.994	2.14788	1.97745	TRAV12-3	T cell receptor alpha variable 12-3; ENST00000390442
16918419	0.0149393	0.603743	1.51965	4.95766	4.58868	4.761	5.45312	5.40064	5.26481	NECAB3	N-terminal EF-hand calcium binding protein 3; AB039947 AF193759 AF409141 AK023706 AK124388 AK291895 AK309285 BC023270 BC047673 ENST00000246190 ENST00000375238 ENST00000439478 ENST00000473892 ENST00000477778 ENST00000478237 ENST00000480994 ENST00000483813 ENST00000485399 ENST00000485976 ENST00000488489 ENST00000494174 NM_031231 NM_031232
16679480	0.112175	-0.603107	-1.51898	5.89991	6.33333	5.55664	5.45743	5.57263	4.9505	MIR4677	microRNA 4677; NR_039824
17099746	0.330749	0.603053	1.51893	2.74582	1.7155	2.28112	2.39542	3.73843	2.41775	miscellaneous	AF151849; ENST00000371786
16726880	0.104829	-0.60301	-1.51888	9.49952	9.8019	9.01381	8.94953	8.90273	8.65394	miscellaneous	BC044658; ENST00000528854
17092402	0.00624592	-0.6029	-1.51877	2.38726	2.64969	2.41551	1.75139	2.02212	1.87025	miscellaneous	AB211400; ENST00000471274
16852700	0.168923	0.602827	1.51869	3.03167	3.4316	2.40973	3.53612	3.79646	3.3489	miscellaneous	ENST00000269518
17119114	0.168923	0.602827	1.51869	3.03167	3.4316	2.40973	3.53612	3.79646	3.3489	miscellaneous	ENST00000416067
16688527	0.0181007	0.602803	1.51866	2.21499	2.24137	2.45836	3.12766	2.87566	2.71981	miscellaneous	BC042082
16817249	0.184558	-0.602757	-1.51862	3.97667	4.06221	4.95507	3.81089	3.894	3.48079	FLJ21408	uncharacterized LOC400512; AK025061
17016688	0.0538702	0.602213	1.51804	3.52764	3.40157	3.01543	3.98215	3.89852	3.87061	MAS1L	MAS1 oncogene-like; BC095511 ENST00000377127 ENST00000383549 ENST00000383643 ENST00000415802 ENST00000418003 ENST00000420035 ENST00000449044 ENST00000451019 NM_052967
17026525	0.0538702	0.602213	1.51804	3.52764	3.40157	3.01543	3.98215	3.89852	3.87061	MAS1L	MAS1 oncogene-like; BC095511 ENST00000377127 ENST00000383549 ENST00000383643 ENST00000415802 ENST00000418003 ENST00000420035 ENST00000449044 ENST00000451019 NM_052967
17028589	0.0538702	0.602213	1.51804	3.52764	3.40157	3.01543	3.98215	3.89852	3.87061	MAS1L	MAS1 oncogene-like; BC095511 ENST00000377127 ENST00000383549 ENST00000383643 ENST00000415802 ENST00000418003 ENST00000420035 ENST00000449044 ENST00000451019 NM_052967
17031369	0.0538702	0.602213	1.51804	3.52764	3.40157	3.01543	3.98215	3.89852	3.87061	MAS1L	MAS1 oncogene-like; BC095511 ENST00000377127 ENST00000383549 ENST00000383643 ENST00000415802 ENST00000418003 ENST00000420035 ENST00000449044 ENST00000451019 NM_052967
17033826	0.0538702	0.602213	1.51804	3.52764	3.40157	3.01543	3.98215	3.89852	3.87061	MAS1L	MAS1 oncogene-like; BC095511 ENST00000377127 ENST00000383549 ENST00000383643 ENST00000415802 ENST00000418003 ENST00000420035 ENST00000449044 ENST00000451019 NM_052967
17036117	0.0538702	0.602213	1.51804	3.52764	3.40157	3.01543	3.98215	3.89852	3.87061	MAS1L	MAS1 oncogene-like; BC095511 ENST00000377127 ENST00000383549 ENST00000383643 ENST00000415802 ENST00000418003 ENST00000420035 ENST00000449044 ENST00000451019 NM_052967
17038868	0.0538702	0.602213	1.51804	3.52764	3.40157	3.01543	3.98215	3.89852	3.87061	MAS1L	MAS1 oncogene-like; BC095511 ENST00000377127 ENST00000383549 ENST00000383643 ENST00000415802 ENST00000418003 ENST00000420035 ENST00000449044 ENST00000451019 NM_052967
17041490	0.0538702	0.602213	1.51804	3.52764	3.40157	3.01543	3.98215	3.89852	3.87061	MAS1L	MAS1 oncogene-like; BC095511 ENST00000377127 ENST00000383549 ENST00000383643 ENST00000415802 ENST00000418003 ENST00000420035 ENST00000449044 ENST00000451019 NM_052967
16716369	0.223415	-0.602193	-1.51802	2.13079	3.22119	2.23983	1.97483	1.95936	1.85104	MIR4679-1 MIR4679-2	microRNA 4679-2; NR_039826 NR_039827
16786271	0.027983	-0.601447	-1.51724	4.92889	5.39933	5.18007	4.51008	4.47152	4.72235	ACOT6	acyl-CoA thioesterase 6; DQ082756 ENST00000381139 ENST00000554229 NM_001037162
16808340	0.0726251	0.60135	1.51714	5.31152	5.31616	5.13249	5.97979	5.48746	6.09697	CATSPER2P1	cation channel, sperm associated 2 pseudogene 1; BC052612 ENST00000381680 ENST00000416302 ENST00000429276 ENST00000439564 NR_002318
16660917	0.271156	-0.600867	-1.51663	1.81135	3.19514	2.36236	2.04922	1.72875	1.78828	miscellaneous	BX537683; ENST00000487234
16673763	0.0310685	-0.600387	-1.51612	2.80492	2.87423	3.18307	2.31772	2.34369	2.39965	TOP1P1	topoisomerase (DNA) I pseudogene 1; NR_002719
16882766	0.128117	0.600323	1.51606	3.58279	3.87273	3.01258	4.26724	4.05773	3.9441	IGKV1D-17	immunoglobulin kappa variable 1D-17; ENST00000483379
17118399	0.0110387	0.59946	1.51515	4.31362	4.26403	4.49864	5.14889	4.92305	4.80273	GLIPR2 LOC100652973	uncharacterized LOC100652973; AK091288 AY039756 BC017918 ENST00000377959 ENST00000377960 ENST00000396613 ENST00000474050 ENST00000497814 NM_022343 XR_132556
16870838	0.106082	0.599373	1.51506	2.13058	2.22947	1.92706	3.14037	2.56567	2.37919	ZNF208	zinc finger protein 208; ENST00000397126 NM_007153
16949679	0.137065	-0.599013	-1.51468	5.3252	5.13197	4.77505	4.13883	4.30391	4.99244	HRASLS	HRAS-like suppressor; BC048095 ENST00000264735 ENST00000416012 NM_020386
16941993	0.0171481	-0.5988	-1.51446	3.2646	3.07091	2.95019	2.2645	2.61397	2.61083	ARHGEF3-AS1	ARHGEF3 antisense RNA 1 (non-protein coding); ENST00000477246 ENST00000495939 NR_046572
17118670	0.0515129	-0.59873	-1.51438	7.14015	7.17464	7.66551	6.86915	6.48075	6.83421	miscellaneous	ENST00000416067
16933548	0.0569558	-0.598693	-1.51434	5.63713	5.19809	5.28986	4.89722	4.43169	5.00009	miscellaneous	ENST00000482720
17125890	0.0711129	-0.598683	-1.51433	4.33277	4.0938	4.05252	3.76678	3.73815	3.17811	miscellaneous	ENST00000416067
17126176	0.0711129	-0.598683	-1.51433	4.33277	4.0938	4.05252	3.76678	3.73815	3.17811	miscellaneous	ENST00000416067
17123294	0.00539534	-0.598623	-1.51427	3.34854	3.23449	3.26643	2.56688	2.81123	2.67548	miscellaneous	ENST00000416067
17010604	0.0312618	-0.598517	-1.51416	4.64596	5.01747	5.10152	4.17198	4.37599	4.42143	miscellaneous	ENST00000416067; ENST00000468520; ENST00000491328
17046453	0.158891	-0.598387	-1.51402	4.01373	3.12547	3.21037	2.61653	2.76896	3.16892	miscellaneous	ENST00000423484
17104183	0.0899814	0.59834	1.51397	3.33946	3.37618	3.14943	3.51327	4.23128	3.91554	miscellaneous	ENST00000535171
17101988	0.0614126	-0.598003	-1.51362	1.8798	2.45344	2.38764	1.43652	1.60373	1.88662	miscellaneous	ENST00000424026
16910306	0.0191136	0.597823	1.51343	4.16136	4.26886	4.55535	4.87829	4.84206	5.05869	LOC728208	uncharacterized LOC728208; AK055890
16689828	0.00549177	-0.597777	-1.51338	6.6115	6.64281	6.58883	6.11276	5.91995	6.0171	ARHGAP29	Rho GTPase activating protein 29; AK310491 AL833445 BC022483 BC093741 BC093767 ENST00000260526 ENST00000370217 ENST00000482481 ENST00000546444 ENST00000552844 NM_004815 U90920
17123712	0.0304852	-0.59685	-1.51241	2.58728	2.4915	2.12764	2.01382	1.73349	1.66856	miscellaneous	ENST00000416067
17009314	0.212452	0.596667	1.51222	1.564	1.68308	1.84272	2.92587	1.78518	2.16875	miscellaneous	ENST00000371432; ENST00000576263
17124878	0.148437	-0.596537	-1.51208	3.96504	4.27219	4.21734	3.42769	3.16167	4.0756	miscellaneous	ENST00000416067
16972053	0.061914	-0.596123	-1.51165	5.36253	4.82657	5.2744	4.72026	4.23461	4.72026	FSTL5	NR_039963; BC036502 ENST00000306100 ENST00000379164 ENST00000427802 ENST00000536695 NM_001128427 NM_001128428 NM_020116
17123240	0.0998894	0.59605	1.51157	2.59239	3.36451	2.96235	3.32757	3.83553	3.5443	miscellaneous	ENST00000416067
17064677	0.205143	-0.595933	-1.51145	2.86216	1.75951	2.54948	1.96904	1.65591	1.7584	RN5S250	RNA, 5S ribosomal 250; ENST00000362534
17012436	0.101761	-0.595723	-1.51123	5.36029	6.01496	5.35114	5.09993	5.18819	4.6511	miscellaneous	ENST00000329722; ENST00000498112
16881838	0.00470896	-0.59501	-1.51048	7.45484	7.43792	7.27177	6.75171	6.82424	6.80355	HK2	hexokinase 2; BC064369 CR749202 ENST00000290573 ENST00000409174 ENST00000472302 ENST00000535740 NM_000189
16675236	0.077711	0.594457	1.5099	2.50716	2.38601	2.35405	2.64077	3.23351	3.15631	miscellaneous	BC040856
16844177	0.0851895	-0.59418	-1.50961	6.82204	7.51938	7.19914	6.85753	6.59372	6.30677	miscellaneous	ENST00000394287
16698645	0.100904	-0.594117	-1.50955	2.22124	1.79108	2.39483	1.81185	1.12404	1.68891	miscellaneous	BC071785; ENST00000484045
16811172	0.0546818	0.59398	1.50941	3.89828	4.1913	3.6243	4.78721	4.40045	4.30816	miscellaneous	ENST00000558107
16851249	0.0786608	0.59396	1.50938	4.76691	4.40766	4.08502	5.01721	5.15179	4.87247	miscellaneous	BC127726; NR_040113
17010273	0.156768	-0.593743	-1.50916	4.37683	5.16279	4.31841	4.07997	3.92191	4.07492	KCNQ5-IT1	KCNQ5 intronic transcript 1 (non-protein coding); ENST00000445310 XM_003118553
16792285	0.232847	-0.593667	-1.50908	5.29633	5.21969	4.19601	4.43642	4.17129	4.32332	miscellaneous	NR_038935
16926968	0.346986	0.593587	1.50899	4.43501	2.91145	4.29953	4.28948	4.73169	4.40558	POM121L8P	POM121 transmembrane nucleoporin-like 8 pseudogene; BC051721
16704064	0.111919	-0.59341	-1.50881	4.86064	5.60992	4.97217	4.42446	4.73308	4.50496	LOC399744	ENST00000494540; uncharacterized LOC399744; NR_024497
16746638	0.338445	-0.593367	-1.50876	5.34784	5.16397	4.37363	4.74848	4.87512	3.48174	miscellaneous	ENST00000340908; ENST00000535698
17025982	0.069154	0.593077	1.50846	4.39186	4.40974	4.38066	5.23097	5.05817	4.67235	miscellaneous	NR_026781
16975040	0.152608	0.59302	1.5084	2.64668	2.27771	1.75442	2.90706	3.13004	2.42077	miscellaneous	AK127623
17119394	0.152608	0.59302	1.5084	2.64668	2.27771	1.75442	2.90706	3.13004	2.42077	miscellaneous	ENST00000416067
16665899	0.102321	-0.592707	-1.50807	2.85238	3.57167	3.0925	2.81364	2.70362	2.22117	miscellaneous	BC142955; ENST00000395227
17120100	0.0578848	-0.592647	-1.50801	6.05757	5.89744	5.47596	5.37772	5.13089	5.14442	miscellaneous	ENST00000416067
16832461	0.0258762	0.592607	1.50797	3.95742	3.52544	3.65184	4.08587	4.37792	4.44873	MIR4723 SARM1 SLC46A1 TMEM199	microRNA 4723; sterile alpha and TIR motif containing 1; transmembrane protein 199; AK093615 AK293909 AK302038 AK314609 AY444166 ENST00000003834 ENST00000321666 ENST00000379061 ENST00000440501 ENST00000457710 ENST00000509083 ENST00000574599 NM_001242366 NM_015077 NM_080669
17123444	0.0732424	0.59246	1.50782	2.96906	2.51562	3.14731	3.52474	3.55502	3.32961	miscellaneous	ENST00000416067
16838455	0.0167687	0.592417	1.50777	2.17359	2.13583	1.90252	2.57405	2.89032	2.52482	miscellaneous	XM_003403471
17120692	0.202749	-0.592363	-1.50771	3.56505	4.20097	3.08307	3.20829	2.93018	2.93353	miscellaneous	ENST00000416067
16891890	0.173419	0.592057	1.50739	2.47076	3.33416	3.38365	3.46657	3.60175	3.89642	SP140L	SP140 nuclear body protein-like; AK023116 ENST00000243810 ENST00000396563 ENST00000415673 ENST00000444636 ENST00000483728 NM_138402
16868986	0.0840418	0.591927	1.50726	3.29146	3.24866	2.72062	3.50807	3.48525	4.0432	ELAVL3	ELAV (embryonic lethal, abnormal vision, Drosophila)-like 3 (Hu antigen C); BC014144 ENST00000359227 ENST00000438662 NM_001420 NM_032281
17118760	0.0354309	-0.591717	-1.50704	4.83971	4.95074	5.27334	4.61378	4.16074	4.51412	miscellaneous	ENST00000416067
16835016	0.0340141	-0.590987	-1.50628	6.29557	6.26844	6.10271	5.90362	5.46896	5.52118	MAPT	microtubule-associated protein tau; AK226139 AK299658 AK299704 AY730549 BC000558 BC098281 BC099721 BC101936 BC114504 BC114948 BT006772 ENST00000262410 ENST00000334239 ENST00000340799 ENST00000344290 ENST00000347967 ENST00000351559 ENST00000354326 ENST00000415613 ENST00000420682 ENST00000431008 ENST00000446361 ENST00000447599 ENST00000535772 ENST00000546644 ENST00000547239 ENST00000549053 ENST0000…
16990567	0.00747442	-0.590787	-1.50607	3.94257	3.96985	3.72569	3.389	3.36256	3.11419	miscellaneous	AK292477; ENST00000507359
17015604	0.306419	0.590597	1.50587	3.81096	2.58651	3.95431	3.82801	3.93009	4.36547	RN5S203	RNA, 5S ribosomal 203; ENST00000410451
17120914	0.0515219	-0.590297	-1.50556	4.11233	4.35457	3.79523	3.63851	3.22112	3.63161	miscellaneous	ENST00000416067
17122686	0.117252	-0.589703	-1.50494	4.4841	4.20082	4.06069	3.78176	3.99944	3.1953	miscellaneous	ENST00000416067
17010813	0.00997734	-0.589443	-1.50467	4.92594	4.62952	4.65254	4.20278	4.25381	3.98308	C6orf163	chromosome 6 open reading frame 163; AK092941 ENST00000369574 ENST00000388923 NM_001010868
16962628	0.0591132	-0.589323	-1.50454	2.84836	3.23797	3.3531	2.23364	2.7758	2.66202	LOC100505861 TPRG1 TPRG1-AS2	TPRG1 antisense RNA 2 (non-protein coding); BC101550 ENST00000345063 ENST00000425454 NM_198485 NR_046722
16754779	0.076632	-0.589103	-1.50431	2.39772	2.99808	2.62543	2.11181	2.08995	2.05216	miscellaneous	NR_039848
16745279	0.0939943	-0.58827	-1.50344	1.72769	2.12278	1.43691	1.17282	1.11833	1.23142	miscellaneous	ENST00000375140; ENST00000447948
17092862	0.131687	-0.58817	-1.50334	3.16706	2.47376	2.35242	2.24638	1.83328	2.14907	IFNA1 IFNA13	interferon, alpha 1; interferon, alpha 13; BC093988 BC112002 ENST00000449498 NM_006900
16660876	0.146941	-0.58752	-1.50266	6.08049	6.66823	6.30558	6.03613	5.23626	6.01935	miscellaneous	ENST00000444041; ENST00000489758
17048072	0.083826	-0.58747	-1.50261	2.20685	1.69592	2.37133	1.39775	1.41802	1.69592	STEAP1	six transmembrane epithelial antigen of the prostate 1; AF186249 ENST00000297205 ENST00000412573 NM_012449
17085513	0.0214957	-0.587317	-1.50245	3.20667	3.52937	3.3368	2.53787	2.95444	2.81858	miscellaneous	NR_034006
16906224	0.196544	-0.586983	-1.5021	6.81609	7.64613	6.61194	6.21143	6.5988	6.50298	miscellaneous	AB011159; ENST00000495619
16747946	0.110165	-0.585897	-1.50097	5.02925	4.9955	5.70442	4.42614	4.90271	4.64263	miscellaneous	ENST00000536864; ENST00000544214
16960302	0.159479	-0.585877	-1.50095	3.08837	3.32125	4.01767	2.67708	3.05701	2.93557	miscellaneous	ENST00000392913; ENST00000472830
16825055	0.148141	0.585557	1.50062	4.33797	4.64529	3.7309	4.82224	4.60544	5.04315	miscellaneous	BC000549; ENST00000561854
16788784	0.140355	0.585533	1.50059	2.87699	2.21777	3.07901	3.16163	3.6078	3.16094	MIR377	microRNA 377; NR_029869
16799487	0.0877356	0.585423	1.50048	2.96524	2.3395	2.36368	3.00276	3.29452	3.12741	PLCB2 PLCB2-AS1	PLCB2 antisense RNA 1 (non-protein coding); BC009009 ENST00000559520
16942958	0.0668977	0.585337	1.50039	5.70414	5.15369	5.31834	5.97565	6.0184	5.93813	EPHA3	EPH receptor A3; AF213459 ENST00000336596 ENST00000452448 NM_005233 NM_182644
16962102	0.0550765	-0.585067	-1.50011	3.27818	3.66101	3.19596	2.93187	2.46912	2.97896	YEATS2-AS1	YEATS2 antisense RNA 1 (non-protein coding); ENST00000425008
17119126	0.0068818	0.584903	1.49994	3.67014	3.59776	3.79247	4.14101	4.24327	4.4308	miscellaneous	ENST00000416067
17125204	0.420479	0.584633	1.49966	3.82421	2.49578	3.8264	3.48422	3.49439	4.92168	miscellaneous	ENST00000416067
16730701	0.119572	-0.584603	-1.49963	3.05191	2.4936	2.24502	1.91577	1.91117	2.20978	RN5S348	RNA, 5S ribosomal 348; ENST00000516442
16962750	0.0733352	-0.583807	-1.4988	2.18995	2.50736	2.85109	1.79704	1.88558	2.11436	miscellaneous	ENST00000450716; ENST00000491636
16878741	0.0658496	0.583637	1.49862	3.29036	3.33051	3.83042	3.96796	4.36588	3.86836	miscellaneous	ENST00000541626
16994779	0.0215324	-0.5835	-1.49848	4.6514	4.82053	4.84957	4.21144	3.97675	4.38281	CDH10	cadherin 10, type 2 (T2-cadherin); AB035303 ENST00000264463 ENST00000502921 ENST00000503958 ENST00000510477 NM_006727
16851301	0.123811	-0.583347	-1.49832	3.43534	3.21475	3.33162	2.33344	2.74688	3.15135	miscellaneous	ENST00000277669; ENST00000447268
16805310	0.112196	0.58262	1.49757	3.41885	3.80025	3.48809	3.68915	4.41783	4.34807	miscellaneous	AY358254
16665932	0.00405852	-0.582487	-1.49743	7.12638	7.03935	7.17361	6.48821	6.43981	6.66386	GADD45A	growth arrest and DNA-damage-inducible, alpha; ENST00000370985 ENST00000370986 ENST00000460575 ENST00000484245 M60974 NM_001199741 NM_001199742 NM_001924
16885317	0.268301	-0.582397	-1.49733	1.93929	3.03207	2.76744	2.10308	1.41258	2.47595	miscellaneous	ENST00000437793; ENST00000458326
16669989	0.0459725	-0.582183	-1.49711	3.33393	3.84093	3.73323	2.92318	3.07263	3.16573	miscellaneous	ENST00000416067
16899207	0.0348043	-0.582183	-1.49711	4.85581	4.82417	4.60179	4.4337	4.15964	3.94188	miscellaneous	ENST00000409240; ENST00000417090
16902401	0.0278287	-0.582147	-1.49708	5.4676	5.72758	5.30938	4.83014	4.92683	5.00115	miscellaneous	ENST00000477693; ENST00000498570
16942325	0.0610394	0.582113	1.49704	2.84921	2.29804	2.69964	3.12766	3.17172	3.29385	LOC285401	uncharacterized LOC285401; BC043407 ENST00000465684 ENST00000468072 ENST00000497573
16900124	0.0859832	0.581753	1.49667	5.16503	4.57443	5.0166	5.28974	5.86959	5.34199	IGKV1-12	immunoglobulin kappa variable 1-12; ENST00000480492
17103608	0.122801	0.58165	1.49656	2.51396	1.85117	2.22709	2.42077	2.72084	3.19556	GAGE10	G antigen 10; ENST00000407599 NM_001098413
16684218	0.131286	-0.581547	-1.49645	3.12896	3.6462	3.61983	3.01171	2.4094	3.22924	miscellaneous	BC082989; BC110336
16872621	0.000450148	0.58141	1.49631	7.23455	7.14944	7.13659	7.79593	7.7936	7.67528	LOC100505535	uncharacterized LOC100505535; XR_109535
17118224	0.0606009	-0.581237	-1.49613	4.54301	4.45241	4.46999	4.1993	3.85395	3.66845	HCG8	HLA complex group 8; AY358246
17118226	0.0606009	-0.581237	-1.49613	4.54301	4.45241	4.46999	4.1993	3.85395	3.66845	HCG8	HLA complex group 8; AY358246
17118230	0.0606009	-0.581237	-1.49613	4.54301	4.45241	4.46999	4.1993	3.85395	3.66845	HCG8	HLA complex group 8; AY358246
17118244	0.0606009	-0.581237	-1.49613	4.54301	4.45241	4.46999	4.1993	3.85395	3.66845	HCG8	HLA complex group 8; AY358246
16886198	0.0122377	-0.5812	-1.49609	2.29729	2.22857	2.22677	1.60201	1.58116	1.82586	miscellaneous	AK292095; ENST00000410015
16978834	0.00165114	-0.581043	-1.49593	4.81792	4.81801	4.97194	4.3465	4.24519	4.27305	LEF1	lymphoid enhancer-binding factor 1; AF198532 AF288571 AF294627 AK294395 AK303143 AK303272 BC040559 BC050632 ENST00000265165 ENST00000379951 ENST00000438313 ENST00000504426 ENST00000504775 ENST00000504950 ENST00000505293 ENST00000505297 ENST00000505379 ENST00000506680 ENST00000507470 ENST00000509428 ENST00000510135 ENST00000510624 ENST00000510717 ENST00000512172 ENST00000512407 ENST00000514444 ENS…
16981927	0.030908	0.580933	1.49582	2.45762	2.62538	2.29171	3.20844	3.14272	2.76635	miscellaneous	ENST00000506467; ENST00000514322
16948628	0.035247	-0.580183	-1.49504	5.07265	5.47674	5.16064	4.39641	4.7085	4.86457	ABCC5-AS1	ABCC5 antisense RNA 1 (non-protein coding); NR_046570
16902690	0.0593042	-0.58005	-1.4949	7.53122	7.65568	7.10893	6.95928	6.56247	7.03393	LOC440905	uncharacterized LOC440905; BC144438 ENST00000325390 ENST00000456785 NR_026758
16943167	0.132907	-0.579823	-1.49467	2.0566	2.7255	1.96406	1.67847	1.59125	1.73697	OR5K4	olfactory receptor, family 5, subfamily K, member 4; ENST00000354924 NM_001005517
16698784	0.0653657	-0.579623	-1.49446	2.65355	2.35014	2.89343	1.83107	1.94611	2.38107	MIR29B2	microRNA 29b-2; NR_029518
17056807	0.0489966	0.579613	1.49445	4.63162	4.66379	4.95964	5.15966	5.17793	5.6563	TARP TRGC2	T cell receptor gamma constant 2; TCR gamma alternate reading frame protein; BC039116 ENST00000436911 Y00790
16681821	0.465097	0.579567	1.4944	2.10422	4.24826	3.1196	3.67635	3.23321	4.30122	miscellaneous	AB095933; ENST00000376576
16945470	0.000304273	-0.57867	-1.49347	8.22066	8.33123	8.26455	7.69484	7.72838	7.65721	miscellaneous	NM_001136152
16987446	0.0077918	0.578273	1.49306	2.97214	2.82205	2.74324	3.4347	3.45699	3.38056	miscellaneous	ENST00000436592
17125276	0.0126462	-0.57826	-1.49305	3.92589	4.02363	3.74504	3.11684	3.4093	3.43364	miscellaneous	ENST00000416067
16917779	0.120482	0.57721	1.49196	2.62333	2.02281	2.65183	3.20079	3.23775	2.59106	miscellaneous	ENST00000377142; ENST00000416067
16663223	0.00199955	-0.57719	-1.49194	5.94516	5.99058	6.07618	5.41873	5.33148	5.53014	RIMKLA	ribosomal modification protein rimK-like family member A; BC039737 ENST00000410070 ENST00000431473 NM_173642
17125362	0.0530281	-0.576807	-1.49154	5.8539	5.51759	5.36772	5.00434	4.95886	5.04559	miscellaneous	ENST00000416067
16845774	0.0176912	0.57628	1.491	5.22564	4.86147	4.94952	5.78166	5.52008	5.46373	CCDC103 FAM187A	; AK023156 AK289760 ENST00000331733 ENST00000412523 ENST00000417826 NM_001258395 NM_001258396 NM_001258397 NM_001258398 NM_001258399 NM_213607
16687464	0.0381765	0.57603	1.49074	4.1772	3.76217	4.2267	4.45952	4.63822	4.79642	miscellaneous	AK300240; ENST00000416067; ENST00000472983
17107206	0.148082	0.575787	1.49049	5.3424	5.15923	5.28474	5.66456	6.34145	5.50772	MMGT1	; BC033588 ENST00000305963 ENST00000433339 NM_173470
16950337	0.0316228	0.57567	1.49037	2.35353	2.0976	2.51127	2.72519	3.15103	2.81319	miscellaneous	NR_039953
16868818	0.0174914	-0.575337	-1.49003	3.203	2.95467	2.93557	2.4942	2.44675	2.42628	MIR199A1	microRNA 199a-1; NR_029586
17065219	0.0999103	0.57509	1.48977	4.0921	3.44927	3.52509	4.18348	4.30782	4.30043	KBTBD11	kelch repeat and BTB (POZ) domain containing 11; AY762229 ENST00000320248 NM_014867
16793680	0.0074446	-0.574893	-1.48957	3.13979	3.30544	3.3001	2.50901	2.72107	2.79057	SYT16	; AB102949 AJ617628 AK302919 BC117363 BC143598 ENST00000430451 ENST00000446982 ENST00000555409 NM_031914
16772544	0.0724709	0.574583	1.48925	3.30388	3.41185	3.38789	4.23304	3.64474	3.94959	RN5S378	RNA, 5S ribosomal 378; ENST00000363646
16881863	0.0692924	-0.574127	-1.48878	4.04573	3.61763	3.50749	3.12021	3.12489	3.20337	miscellaneous	BC064369; ENST00000416067; ENST00000472302
17120736	0.0515782	-0.573517	-1.48815	3.66586	3.99408	3.54848	3.4782	3.00394	3.00573	miscellaneous	ENST00000416067
17122538	0.0817725	-0.5732	-1.48782	3.30408	3.27467	2.71487	2.49867	2.79603	2.27932	miscellaneous	ENST00000416067
16989052	0.179975	-0.572917	-1.48753	1.19294	2.15257	1.877	1.21864	1.20048	1.08464	miscellaneous	ENST00000461203; NR_045116
16998059	0.000543654	-0.572707	-1.48731	9.8129	9.71355	9.84372	9.16496	9.2529	9.23419	ARRDC3 ARRDC3-AS1	arrestin domain containing 3; AK291753 BC015928 BC053619 ENST00000265138 ENST00000503192 ENST00000507075 ENST00000508948 ENST00000511391 ENST00000514284 NM_020801 NR_027435
16844640	0.113787	0.572493	1.48709	3.49654	3.8136	4.25707	4.51118	4.31782	4.45569	KRTAP17-1	keratin associated protein 17-1; BC069078 ENST00000334202 ENST00000574858 NM_031964
16988619	0.281763	-0.57219	-1.48678	3.24614	4.11869	2.94342	3.32866	2.93949	2.32353	miscellaneous	BC047567; ENST00000514131
16762941	0.023164	-0.57198	-1.48656	5.8643	5.51404	5.50464	5.00712	5.17814	4.98178	DENND5B	DENN/MADD domain containing 5B; AK125323 BC020855 ENST00000306833 ENST00000354285 ENST00000389082 ENST00000536562 ENST00000545147 NM_144973
16978411	0.152815	-0.571687	-1.48626	3.33549	4.12937	3.38454	3.12276	2.98257	3.02901	MIR1255A	microRNA 1255a; NR_031656
17120360	0.0333526	-0.57127	-1.48583	5.75264	5.88621	5.56764	5.21368	5.37671	4.90229	miscellaneous	ENST00000416067
16774614	0.0899953	-0.57118	-1.48574	2.40343	2.99461	2.51763	2.38413	2.06361	1.75439	RNU6-68	RNA, U6 small nuclear 68; NR_046938
16737577	0.0592661	0.571123	1.48568	3.37772	3.40547	3.33245	4.20501	3.68836	3.93564	miscellaneous	ENST00000354556; ENST00000525138
17056789	0.0855283	0.57097	1.48552	3.88419	3.57602	4.24318	4.47643	4.20009	4.73978	miscellaneous	NR_031604
16814901	0.206797	0.57082	1.48537	5.19109	5.11576	4.20247	5.16207	5.51514	5.54457	SYNGR3	synaptogyrin 3; BC014087 ENST00000248121 ENST00000320633 ENST00000564642 NM_004209
17080516	0.0123165	0.570197	1.48473	3.58541	3.39029	3.24487	3.95883	4.09383	3.8785	ENPP2	ectonucleotide pyrophosphatase/phosphodiesterase 2; BC034961 ENST00000075322 ENST00000259486 ENST00000518958 ENST00000522826 ENST00000523861 NM_001040092 NM_001130863 NM_006209 NR_045555
16770534	0.307493	0.570117	1.48464	3.22998	3.66514	3.69632	3.9597	3.45265	4.88944	miscellaneous	ENST00000548786; ENST00000551344
16924814	0.0653324	-0.569983	-1.48451	2.79231	2.68493	3.26747	2.1335	2.51597	2.38529	KRTAP13-2	keratin associated protein 13-2; BC093934 ENST00000399889 NM_181621
17058758	0.212422	-0.569753	-1.48427	2.55174	3.37364	2.51886	1.84038	2.73949	2.15511	GATSL2	GATS protein-like 2; BC147030 ENST00000332301 ENST00000426327
16978657	0.159119	-0.569373	-1.48388	5.26847	4.5917	4.36546	4.18214	3.97007	4.3653	TET2-AS1	TET2 antisense RNA 1 (non-protein coding); ENST00000515414
16666525	0.0543153	-0.56872	-1.48321	2.06397	2.23871	2.01806	1.85243	1.43115	1.331	miscellaneous	ENST00000446486; ENST00000485662
16826106	0.0920905	0.568657	1.48314	2.71375	2.75192	2.58276	2.94145	3.61243	3.20052	IGHV3OR16-7	immunoglobulin heavy variable 3/OR16-7 (pseudogene); ENST00000438532 ENST00000558425
16957943	0.173842	-0.568457	-1.48294	2.77403	2.92681	2.96121	1.83305	2.79876	2.32487	miscellaneous	ENST00000473654; ENST00000483733
17077854	0.266894	-0.56798	-1.48245	5.74069	6.55832	5.36797	5.35654	5.74236	4.86414	PTTG3P	pituitary tumor-transforming 3, pseudogene; AF095289 NR_002734
16976502	0.0737828	-0.567883	-1.48235	5.55357	5.30256	5.15511	5.12618	4.4914	4.69001	YTHDC1	YTH domain containing 1; ENST00000506175 ENST00000507529
17016379	0.0452142	-0.567737	-1.4822	4.80482	4.99241	4.64889	3.94502	4.45307	4.34482	HIST1H2BC HIST1H2BE HIST1H2BF HIST1H2BG HIST1H2BI	histone cluster 1, H2bc; histone cluster 1, H2be; histone cluster 1, H2bf; histone cluster 1, H2bg; histone cluster 1, H2bi; BC105595 ENST00000314332 ENST00000396984
16676150	0.00177693	-0.567733	-1.48219	7.2799	7.15658	7.08937	6.66411	6.65503	6.50351	BTG2	BTG family, member 2; ENST00000290551 ENST00000475157 NM_006763 U72649
16844622	0.277233	-0.567653	-1.48211	3.86477	4.39006	3.06184	3.34208	3.04972	3.22191	KRTAP4-2	keratin associated protein 4-2; BC127252 ENST00000377726 NM_033062
17053707	0.0669765	-0.567647	-1.4821	2.97693	2.53922	2.43628	2.22575	1.77335	2.25039	miscellaneous	BC031308
17118862	0.158352	-0.567523	-1.48198	2.45021	2.68036	3.326	2.34318	1.90211	2.50871	miscellaneous	ENST00000416067
16670574	0.0170403	0.567243	1.48169	5.3556	5.363	5.19178	5.93381	6.01312	5.66518	ECM1	extracellular matrix protein 1; AK097205 AK292435 AK301369 AK302279 AK316390 BC023505 ENST00000346569 ENST00000369047 ENST00000369049 ENST00000470432 ENST00000490346 ENST00000496744 ENST00000498579 NM_001202858 NM_004425 NM_022664 U65932 U68186 U68187
16863691	0.0756375	0.56718	1.48162	3.62447	3.6704	4.07305	4.35914	4.67434	4.03598	CRX	cone-rod homeobox; BC016664 ENST00000221996 ENST00000535362 ENST00000539067 ENST00000556900 ENST00000557738 NM_000554
17122080	0.0539494	-0.567123	-1.48157	6.12015	5.71953	6.19428	5.37348	5.49869	5.46042	miscellaneous	ENST00000416067
16803616	0.292682	0.566837	1.48127	3.8898	3.0646	2.66237	4.07607	4.05507	3.18614	miscellaneous	ENST00000559244; ENST00000560286
16891816	0.105363	0.56657	1.481	1.39208	1.25507	1.86448	2.29712	1.6743	2.23992	RNU7-9P	RNA, U7 small nuclear 9 pseudogene; ENST00000459349
16792149	0.289308	0.566567	1.48099	3.64607	2.44531	3.4932	3.33254	3.74422	4.20752	miscellaneous	BC041090
17125498	0.104009	-0.566487	-1.48091	4.20394	4.77576	4.12131	3.91089	4.02588	3.46478	miscellaneous	ENST00000416067
17117760	0.0049875	0.56644	1.48086	2.74895	2.78798	2.99275	3.51057	3.29341	3.42502	LOC100507494	uncharacterized LOC100507494; AK090481
16689678	0.0223122	-0.565727	-1.48013	5.86465	5.99672	5.59318	5.42357	5.23967	5.09413	LOC100131564	uncharacterized LOC100131564; ENST00000411670 ENST00000421202 ENST00000429859 ENST00000438777 ENST00000446528 ENST00000447577 ENST00000449305 ENST00000450843 ENST00000451302 ENST00000452347 ENST00000457025 ENST00000457387 NR_034089
17098027	0.0188736	0.56549	1.47989	7.1529	7.03332	7.33838	7.74776	7.7742	7.69911	STOM	stomatin; AK304449 ENST00000286713 ENST00000347359 ENST00000538954 NM_004099 NM_198194
17063366	0.000248456	0.565383	1.47978	8.99306	9.01195	9.02235	9.61387	9.54876	9.56088	ATP6V0A4	ATPase, H+ transporting, lysosomal V0 subunit a4; AK292945 ENST00000310018 ENST00000353492 ENST00000393054 ENST00000478480 NM_020632 NM_130840 NM_130841
16759714	0.333851	0.565283	1.47968	2.37952	1.79235	2.53669	2.38794	2.34175	3.67472	miscellaneous	AF385187; ENST00000534953
17121326	0.0358503	0.565003	1.47939	3.41388	3.20758	3.6514	4.03843	4.18344	3.746	miscellaneous	ENST00000416067
17123532	0.0902332	-0.56481	-1.47919	3.194	2.51391	2.72551	2.17751	2.41878	2.1427	miscellaneous	ENST00000416067
16734336	0.0305017	0.56406	1.47842	3.1054	3.02718	3.45979	3.81636	3.59078	3.87741	miscellaneous	ENST00000236671; ENST00000497544
16880426	0.139605	-0.56385	-1.47821	2.28479	2.82483	2.56201	2.48246	1.8179	1.67972	miscellaneous	AK303926
16828448	0.139278	0.563833	1.47819	2.93438	2.67473	2.88523	3.77917	3.4711	2.93557	miscellaneous	ENST00000393422; ENST00000567215
17048244	0.452438	-0.563353	-1.4777	2.41482	4.42392	2.89857	2.8786	2.40013	2.76852	miscellaneous	AB017363
16825980	0.195202	0.563303	1.47765	3.64327	3.71508	4.57236	4.52563	4.66244	4.43255	PRSS36	protease, serine, 36; AK290310 AK297997 AK301409 BC137396 BC144615 ENST00000268281 ENST00000418068 ENST00000562368 ENST00000562390 ENST00000563693 ENST00000569305 ENST00000569614 ENST00000571878 NM_001258290 NM_001258291 NM_173502
16979813	0.0377256	-0.56263	-1.47696	3.03202	2.76044	3.02659	2.25945	2.66177	2.20994	miscellaneous	ENST00000416067
16803489	0.0871758	-0.562513	-1.47684	4.8634	5.49288	5.28235	4.62193	4.59986	4.7293	WDR61	ENST00000480425; ENST00000267973 ENST00000558311 NM_025234
17092848	0.0617163	-0.562393	-1.47672	5.1911	4.97609	5.10369	4.78605	4.57641	4.22124	IFNA5	interferon, alpha 5; BC093755 ENST00000259555 NM_002169
17112925	0.0447855	0.562013	1.47633	3.36225	3.38647	3.82555	4.14922	3.86506	4.24603	NXF3	nuclear RNA export factor 3; AF346619 AK057086 AK302447 AK302586 BC031616 ENST00000395065 ENST00000425463 ENST00000425644 ENST00000427570 ENST00000460791 ENST00000470724 ENST00000497850 NM_022052
17047611	0.162975	-0.56198	-1.47629	5.96569	6.74734	5.94522	5.55689	5.70014	5.71528	LOC100132832 SPDYE7P	PMS2 postmeiotic segregation increased 2 (S. cerevisiae) pseudogene; NR_003666 NR_028058
16882774	0.102951	-0.561927	-1.47624	5.09723	5.82519	5.41004	4.76328	5.0311	4.8523	IGK@ IGKC IGKV3-15 IGKV3-20 IGKV3-7 IGKV3D-11 IGKV3D-15 IGKV3D-20	ENST00000492446; immunoglobulin kappa variable 3-15; immunoglobulin kappa variable 3D-11; immunoglobulin kappa variable 3D-15 (gene/pseudogene); BC030813 BC066343 ENST00000390247 ENST00000390252 ENST00000390270 ENST00000390277 ENST00000417279 ENST00000492167
16688235	0.00562529	-0.561347	-1.47565	4.57311	4.35623	4.58511	4.05888	3.96039	3.81114	WDR78	WD repeat domain 78; BC126379 ENST00000371022 ENST00000371023 ENST00000371026 ENST00000431318 ENST00000469450 ENST00000488333 ENST00000491297 ENST00000531980 ENST00000532629 NM_024763 NM_207014
17104893	0.0456622	-0.561317	-1.47562	4.37745	3.89661	4.28067	3.61254	3.84914	3.4091	PABPC1L2A PABPC1L2B	poly(A) binding protein, cytoplasmic 1-like 2A; poly(A) binding protein, cytoplasmic 1-like 2B; BC041956 ENST00000373521 NM_001042506
16797667	0.151259	0.561287	1.47558	2.0235	2.72599	1.89014	2.97549	2.67535	2.67265	LOC348120	uncharacterized LOC348120; ENST00000553416 NR_040094
16981054	0.00849842	-0.561213	-1.47551	5.64449	5.6814	5.87875	5.33885	5.04198	5.14017	FSTL5	follistatin-like 5; BC036502 ENST00000306100 ENST00000379164 ENST00000427802 ENST00000511170 ENST00000511999 ENST00000536695 NM_001128427 NM_001128428 NM_020116
16944976	0.0879814	0.560817	1.4751	2.58538	2.69975	3.21475	3.38896	3.51621	3.27716	miscellaneous	AK097508
16888437	0.0136526	0.56072	1.47501	4.21208	4.3339	4.5583	5.06724	4.88138	4.83782	ZNF804A	zinc finger protein 804A; BC150198 ENST00000302277 NM_194250
17085275	0.0152296	0.560543	1.47482	3.636	3.88443	3.95684	4.58158	4.28769	4.28963	AQP7P2 AQP7P3 AQP7P4	; ENST00000322309 ENST00000331259 ENST00000428759 ENST00000447083 ENST00000453967
16831313	0.0224963	0.56038	1.47466	4.02398	3.86752	3.63373	4.34386	4.34775	4.51476	MGC12916	uncharacterized protein MGC12916; NR_026880
16804414	0.0285464	0.560263	1.47454	3.93538	3.86218	3.59267	4.20981	4.60949	4.25172	miscellaneous	ENST00000561062; XR_110593
16988615	0.108901	-0.55988	-1.47415	3.75195	3.71233	3.79121	2.81053	3.50595	3.25937	miscellaneous	BC047567; ENST00000514131
17118656	0.173714	-0.559747	-1.47401	2.69026	3.28883	3.33988	2.97706	2.07192	2.59075	miscellaneous	ENST00000416067
17115502	0.120021	0.559463	1.47372	3.24245	3.77805	3.77224	3.9128	3.96722	4.59111	miscellaneous	BC026183; ENST00000428625
16712958	0.142402	-0.559377	-1.47363	2.87349	2.32596	2.64689	2.48553	2.05521	1.62747	miscellaneous	ENST00000464386; ENST00000465712
17006588	0.266637	-0.559283	-1.47354	3.27719	3.15015	3.26861	3.03429	1.93777	3.04604	miscellaneous	ENST00000542218
17043960	0.0133411	-0.55922	-1.47347	4.70572	5.03137	4.91435	4.2229	4.38023	4.37065	MACC1-AS1	MACC1 antisense RNA 1 (non-protein coding); ENST00000439285 NR_046756
16737626	0.118481	0.559067	1.47332	2.46632	2.77649	3.14473	3.70657	3.00477	3.3534	miscellaneous	ENST00000416067; ENST00000531322
16834273	0.149066	0.558983	1.47323	3.98727	3.66098	4.34079	4.81791	4.7732	4.07488	STAT5A	signal transducer and activator of transcription 5A; AK291650 AK301457 AK310632 AK310713 BC027036 DQ471288 ENST00000345506 ENST00000452307 ENST00000468096 ENST00000478897 ENST00000540577 ENST00000546010 L41142 NM_003152 U43185
16774079	0.0519369	-0.558907	-1.47315	3.50145	3.76523	3.44782	3.30791	2.9729	2.75697	SMAD9-AS1	SMAD9 antisense RNA 1 (non-protein coding); ENST00000437983
17028345	0.0706748	0.558567	1.47281	5.63193	6.12854	6.18894	6.39491	6.61571	6.61449	HLA-DQA1 HLA-DQA2 LOC100507718 LOC100509457	major histocompatibility complex, class II, DQ alpha 1; major histocompatibility complex, class II, DQ alpha 2; BC125044 ENST00000241802 ENST00000374940 ENST00000415898 ENST00000443184 ENST00000446482 ENST00000447735 ENST00000449560 ENST00000453672 ENST00000498305 ENST00000546801 ENST00000547425 ENST00000548597 ENST00000550158 ENST00000551533 ENST00000552932 M26041 M33906 NM_020056
16906256	0.0307335	-0.558563	-1.4728	4.70348	4.60988	4.50936	4.26114	3.82908	4.05681	miscellaneous	ENST00000424728; ENST00000495619
17117701	0.131845	-0.558523	-1.47276	4.20746	4.94238	4.90285	4.28769	4.10781	3.98162	LOC100507069	uncharacterized LOC100507069; XR_109370
16944654	0.00284765	-0.558463	-1.4727	6.49727	6.43182	6.54966	5.82285	5.96022	6.02029	FAM162A WDR5B	family with sequence similarity 162, member A; AK293994 ENST00000232125 ENST00000330689 ENST00000440333 ENST00000477892 NM_014367 NM_019069
16871085	0.0180441	0.55803	1.47226	3.18787	3.02397	3.40542	3.67307	3.69942	3.91886	TSHZ3	teashirt zinc finger homeobox 3; BC127095 ENST00000240587 ENST00000558569 ENST00000560707 NM_020856
17119200	0.0687384	0.55743	1.47165	6.43596	5.89152	6.34137	6.69554	6.87785	6.76775	miscellaneous	ENST00000416067
17096304	0.0778602	0.55742	1.47164	3.68558	3.57804	4.01972	4.04978	4.23064	4.67518	ANKRD18CP	NR_002942; XR_133528
17025558	0.0889831	-0.557243	-1.47145	2.63042	3.06648	3.27474	2.58261	2.11873	2.59857	miscellaneous	BC143301; ENST00000366882
16696127	0.359741	-0.556753	-1.47096	3.77479	5.254	4.04457	3.45402	3.66066	4.28842	miscellaneous	BC033736; ENST00000367817
16969335	0.202911	-0.556693	-1.47089	4.11822	4.29153	3.3218	3.34304	3.33091	3.38752	UBE2D3	CR749522; ENST00000343106 ENST00000394801 ENST00000394803 ENST00000394804 ENST00000453744
17038746	0.301098	-0.556173	-1.47036	5.04315	6.39182	6.04455	5.38239	5.0247	5.40391	miscellaneous	BC002922
16979300	0.0813709	0.555973	1.47016	1.60523	1.53037	1.40348	2.19999	1.70825	2.29876	miscellaneous	ENST00000503683
16769668	0.000645349	0.555333	1.46951	2.65747	2.75866	2.79474	3.28029	3.22933	3.36725	miscellaneous	ENST00000549416; ENST00000550376
16701269	0.00949592	0.555317	1.46949	1.93998	1.86592	1.81315	2.28633	2.43779	2.56088	AKT3-IT1	AKT3 intronic transcript 1 (non-protein coding); ENST00000417120
16974113	0.0341462	-0.555297	-1.46947	2.74508	2.35924	2.62944	2.19434	2.10894	1.76459	miscellaneous	AK094096
17112187	0.190506	-0.554823	-1.46899	3.70394	3.90927	2.94704	3.21043	2.69618	2.98917	MIR421	microRNA 421; NR_030398
17102036	0.0664059	-0.554673	-1.46884	3.97075	3.99469	3.66559	3.63044	3.3136	3.02297	miscellaneous	ENST00000416067; ENST00000429584
16719285	0.566088	0.554647	1.46881	1.78869	3.51392	2.13954	1.66098	3.43248	4.01263	miscellaneous	ENST00000468738; ENST00000483542
17120944	0.0105344	0.55463	1.46879	2.38274	2.67073	2.45817	3.10877	3.17714	2.88962	miscellaneous	ENST00000416067
16940398	0.176435	-0.554617	-1.46878	3.69696	3.21475	3.35488	3.18541	3.10754	2.30979	miscellaneous	ENST00000456221; ENST00000456408
17080711	0.047551	0.554093	1.46825	4.1271	3.73196	3.63562	4.57443	4.1642	4.41833	FAM83A	ENST00000523412; AK095301 ENST00000276699 ENST00000318462 ENST00000518448 ENST00000522648 ENST00000536633 ENST00000546351 NM_032899 NM_207006
16901150	0.0178351	0.55397	1.46812	5.09581	5.24163	4.86777	5.71819	5.48269	5.66624	miscellaneous	ENST00000448989; ENST00000485085
17083620	0.271902	-0.553757	-1.4679	1.65853	1.64863	2.76868	1.27219	1.57913	1.56325	miscellaneous	AK095824; ENST00000489107
16704440	0.19886	0.55338	1.46752	4.02022	3.97237	4.01159	5.10085	4.09957	4.4639	FAM35B FAM35B2	family with sequence similarity 35, member B; family with sequence similarity 35, member B2 (pseudogene); AK294120 ENST00000301038 ENST00000497389 ENST00000539388 NR_027632
16938628	0.111557	-0.553353	-1.46749	2.2697	2.25144	1.60345	1.70612	1.24681	1.5116	miscellaneous	AK294003; NM_001137674
16911792	0.00898464	-0.55327	-1.46741	5.16349	4.9157	5.18985	4.53528	4.63876	4.43519	HSPC072 LOC100270804	uncharacterized LOC100270804; NR_026883 NR_026885
16659505	0.174762	-0.553157	-1.46729	2.99751	3.83272	3.02761	2.6128	2.7438	2.84177	miscellaneous	ENST00000412667
16691429	0.204201	-0.55273	-1.46686	2.79531	2.46676	2.47938	2.33262	2.33262	1.41802	miscellaneous	BC110651
16882810	0.204201	-0.55273	-1.46686	2.79531	2.46676	2.47938	2.33262	2.33262	1.41802	miscellaneous	ENST00000410903; XM_003403530
17100747	0.204201	-0.55273	-1.46686	2.79531	2.46676	2.47938	2.33262	2.33262	1.41802	miscellaneous	ENST00000416067
16762890	0.00777428	-0.55251	-1.46664	4.87502	5.14194	4.9205	4.35233	4.5286	4.399	LOC100509445 OVOS OVOS2	; BX647938 ENST00000398963 ENST00000518559 XM_002343151
17046135	0.0091697	-0.55229	-1.46641	7.16501	7.09329	7.06569	6.4818	6.7028	6.48252	EGFR	epidermal growth factor receptor; AK290352 ENST00000275493 ENST00000342916 ENST00000344576 ENST00000395504 ENST00000420316 ENST00000442591 ENST00000454757 ENST00000485503 ENST00000533450 NM_005228 NM_201282 NM_201283 NM_201284
17118309	0.14014	0.55212	1.46624	3.91564	3.29358	4.07257	4.4882	4.48136	3.96859	miscellaneous	AF210649
17020750	0.0146227	0.552097	1.46621	3.82742	3.52317	3.79541	4.36895	4.35125	4.08209	KHDC1L	KH homology domain containing 1-like; ENST00000370385 ENST00000370388 ENST00000423730 ENST00000471312 NM_001126063
16855340	0.270884	-0.551583	-1.46569	4.5214	5.02604	4.66062	3.44893	4.51383	4.59055	SNORA37	small nucleolar RNA, H/ACA box 37; NR_002970
16678555	0.0391392	-0.551567	-1.46568	4.10639	3.61487	3.84434	3.1061	3.37392	3.43088	miscellaneous	ENST00000366686; ENST00000489342
17005072	0.627747	-0.551417	-1.46552	6.02784	5.9431	3.6727	5.84155	4.77271	3.37513	miscellaneous	AK126552; BC046246
17001506	0.0222873	0.551407	1.46551	3.40774	3.70008	3.54772	3.8874	4.13313	4.28923	PDE6A	phosphodiesterase 6A, cGMP-specific, rod, alpha; BC035909 ENST00000255266 ENST00000508173 ENST00000512670 NM_000440
16873606	0.348728	0.55091	1.46501	3.43247	2.63628	1.97549	2.76183	3.1768	3.75834	MIR320E	microRNA 320e; NR_036157
17124776	0.0247174	-0.550577	-1.46467	5.87565	6.12107	5.95777	5.3291	5.30045	5.67321	miscellaneous	ENST00000416067
16910854	0.170978	0.550473	1.46457	4.66586	3.7287	4.3137	5.02734	4.75366	4.57868	EBF4	early B-cell factor 4; BC037555 BC054347 ENST00000342725 ENST00000380648 ENST00000449079 ENST00000463145 ENST00000469215 ENST00000477287 ENST00000491472 ENST00000497450 ENST00000539912 NM_001110514
16665266	0.0580027	-0.55044	-1.46453	5.55747	5.39545	5.12251	4.80259	4.53222	5.0893	FGGY	FGGY carbohydrate kinase domain containing; AK001848 AK022237 AK090568 BC014947 BX647626 ENST00000303721 ENST00000371210 ENST00000371212 ENST00000371218 ENST00000413489 ENST00000430447 ENST00000466791 ENST00000471169 ENST00000474476 ENST00000475949 ENST00000476939 ENST00000480847 ENST00000485720 ENST00000493891 ENST00000495718 NM_001113411 NM_001244714 NM_018291
16695046	0.0250682	-0.55042	-1.46451	3.57641	3.44704	3.63409	2.92369	2.85374	3.22885	OR10X1	olfactory receptor, family 10, subfamily X, member 1; ENST00000368150 NM_001004477
16835540	0.0235863	0.550417	1.46451	6.11262	6.2777	6.45146	6.86524	6.84986	6.77793	B4GALNT2	beta-1,4-N-acetyl-galactosaminyl transferase 2; BC113675 ENST00000300404 ENST00000393354 ENST00000504681 NM_001159387 NM_001159388 NM_153446
16921624	0.0633122	-0.550307	-1.4644	4.97729	5.43144	4.99921	4.29209	4.63682	4.82811	miscellaneous	ENST00000400183; ENST00000453553
16706061	0.096131	-0.55022	-1.46431	2.77666	2.15257	2.67614	2.06376	1.88975	2.0012	miscellaneous	ENST00000394864; ENST00000457758
16798166	0.221556	-0.550137	-1.46422	4.98752	6.07479	5.35704	4.78853	4.87668	5.10373	LOC100506948 SNORD107 SNORD115-13 SNORD115-26 SNORD115-7 SNORD116-28	small nucleolar RNA, C/D box 107; small nucleolar RNA, C/D box 115-13; small nucleolar RNA, C/D box 115-26; small nucleolar RNA, C/D box 115-7; small nucleolar RNA, C/D box 116-28; uncharacterized LOC100506948; ENST00000546682 NR_003361
16688113	0.0632486	0.549857	1.46394	2.15672	2.02695	2.47479	3.0221	2.45878	2.82715	RN5S49	RNA, 5S ribosomal 49; ENST00000516450
16780904	0.0866577	-0.549777	-1.46386	2.52718	2.90706	2.30367	1.75024	2.00898	2.32936	RN5S39	RNA, 5S ribosomal 39; ENST00000411245
16930256	0.164158	0.54961	1.46369	2.79202	2.55448	1.90103	3.17224	2.80198	2.92214	LOC100506472	uncharacterized LOC100506472; AY007145 NR_040535
17014873	0.193288	0.54951	1.46359	4.65111	3.82231	4.74503	4.99225	5.1297	4.74503	miscellaneous	NR_026780
16804476	0.0421752	-0.549363	-1.46344	2.49843	2.99086	2.83517	2.09449	2.1557	2.42618	MIR3529 MIR7-2	microRNA 7-2; NR_029606 NR_039867
17115162	0.048605	0.549263	1.46334	4.71524	4.23412	4.34689	5.01333	4.87037	5.06034	FAM58A FAM58BP	family with sequence similarity 58, member A; family with sequence similarity 58, member B, pseudogene; BC001909 BC007232 BC032121 BC071851 ENST00000276345 ENST00000370171 ENST00000370173 ENST00000370175 ENST00000406277 ENST00000465867 ENST00000470284 ENST00000482182 ENST00000576892 NM_001130997 NM_152274
16833295	0.15728	0.5492	1.46327	4.09205	3.24729	3.49458	4.5154	4.04021	3.92591	miscellaneous	ENST00000315249; ENST00000467697
16921943	0.143005	-0.549153	-1.46323	2.20465	3.04754	2.74033	1.91585	2.20374	2.22547	miscellaneous	AY063458
17055978	0.0363763	0.548813	1.46288	5.37209	5.74338	5.68517	6.10542	6.19142	6.15024	C7orf31	chromosome 7 open reading frame 31; BC043269 ENST00000283905 ENST00000409280 ENST00000415598 ENST00000443822 ENST00000444434 NM_138811
17092842	0.26356	0.548793	1.46286	6.24949	5.21095	6.11881	6.831	6.468	5.92663	IFNA14	interferon, alpha 14; BC074956 ENST00000380222 NM_002172
17056244	0.108589	0.54842	1.46248	2.08883	1.48739	2.00269	2.6967	2.47488	2.05259	miscellaneous	ENST00000454041; ENST00000466516
16748160	0.269687	-0.54827	-1.46233	5.5665	6.36079	6.36086	6.20929	5.1609	5.27315	miscellaneous	AK296420; NR_024374
17108764	0.169173	-0.54826	-1.46232	3.54347	4.41614	3.70443	3.642	3.25663	3.12063	DHRSX-IT1	DHRSX intronic transcript 1 (non-protein coding); ENST00000437244
16992467	0.00545464	-0.548173	-1.46223	6.26303	6.03264	6.25001	5.66625	5.53108	5.70383	CREBRF	CREB3 regulatory factor; AK291677 AK297424 AK300043 AY139008 AY635785 BC041709 BX647573 ENST00000296953 ENST00000393776 ENST00000520420 ENST00000520464 ENST00000522692 ENST00000523161 ENST00000538538 ENST00000540014 NM_001168393 NM_001168394 NM_153607
16700989	0.0774323	0.548137	1.4622	2.82253	2.46387	2.73972	3.21005	3.55016	2.91032	LOC100130331 ZP4	zona pellucida glycoprotein 4; BC069521 ENST00000366570 NM_021186 NR_027247
16780045	0.297096	-0.548073	-1.46213	4.35896	3.78234	3.00143	3.11418	3.0922	3.29213	RN5S33	RNA, 5S ribosomal 33; ENST00000516687
17085366	0.0155163	0.547743	1.4618	4.95945	5.02146	5.29384	5.67879	5.75735	5.48184	miscellaneous	ENST00000377531; NR_026657
16988359	0.012537	-0.54745	-1.4615	5.64065	5.82016	5.49628	5.02213	5.08323	5.20938	miscellaneous	ENST00000511622; ENST00000514595
17056833	0.0256666	0.54735	1.4614	4.50492	4.34378	4.72247	5.13425	5.08964	4.98933	SPRR2F TRGV9	T cell receptor gamma variable 9; small proline-rich protein 2F; ENST00000444775 X72500
17063571	0.15798	0.547283	1.46133	2.85876	2.95478	3.06458	3.48007	3.95907	3.08083	miscellaneous	ENST00000485538; ENST00000493423
16878731	0.123365	0.547213	1.46126	2.99115	3.00986	3.04217	3.36612	3.33136	3.98734	EHD3	EH-domain containing 3; AF214736 ENST00000322054 ENST00000541626 NM_014600
16793125	0.125632	-0.547093	-1.46114	3.98262	4.25129	4.12119	3.12002	3.83297	3.76083	miscellaneous	BC030703; ENST00000557445
17031178	0.0637545	0.547033	1.46108	5.62005	6.03521	6.1329	6.41751	6.44544	6.56631	HLA-DQA1 HLA-DQA2 LOC100507718 LOC100509457	ENST00000444506; HLA class II histocompatibility antigen, DQ alpha 1 chain-like; major histocompatibility complex, class II, DQ alpha 1; major histocompatibility complex, class II, DQ alpha 2; BC051832 ENST00000241802 ENST00000374940 ENST00000415898 ENST00000418023 ENST00000443184 ENST00000446482 ENST00000447735 ENST00000449560 ENST00000453672 ENST00000482745 ENST00000546801 ENST00000551533 NM_02…
17124652	0.25008	-0.546787	-1.46083	4.88034	5.37734	4.19935	4.31823	4.24516	4.25328	miscellaneous	ENST00000416067
16847251	0.00667982	-0.546477	-1.46051	5.56324	5.81811	5.73523	5.30388	5.11765	5.05562	MIR301A	microRNA 301a; NR_029842
16744454	0.0461557	-0.54644	-1.46048	6.0318	5.9934	5.92469	5.21582	5.42632	5.66843	miscellaneous	AK293718; ENST00000416067
16964523	0.265917	0.54642	1.46046	4.39659	4.06804	4.21399	4.92479	4.08599	5.3071	miscellaneous	BC142625
17122532	0.0804544	-0.546363	-1.4604	6.43394	6.48106	6.14565	6.17942	5.65624	5.5859	miscellaneous	ENST00000416067
17118804	0.246974	0.54632	1.46036	3.4347	3.68025	3.44646	4.71282	3.93273	3.55482	miscellaneous	ENST00000416067
17122536	0.109294	-0.546263	-1.4603	7.02713	7.45518	6.7208	6.68035	6.37425	6.50972	miscellaneous	ENST00000416067
16933213	0.0257825	0.546103	1.46014	3.32378	3.66245	3.51073	4.0359	4.0878	4.01157	PIWIL3	piwi-like 3 (Drosophila); AB079368 ENST00000332271 ENST00000532537 NM_001008496 NM_001255975 NR_045648 NR_045649
17120158	0.00751636	0.546093	1.46013	6.11343	5.894	5.86405	6.48823	6.432	6.58953	miscellaneous	ENST00000416067
16844644	0.144733	0.546037	1.46007	2.87539	2.2637	2.56804	2.68122	3.49962	3.1644	KRT33A	keratin 33A; BC069135 ENST00000007735 ENST00000576236 NM_004138
16784314	0.343377	0.54586	1.45989	4.51331	3.63469	3.53754	3.91414	5.2204	4.18858	miscellaneous	ENST00000458126; ENST00000543789
17019814	0.217561	-0.54579	-1.45982	3.12626	2.7024	2.08393	1.80354	1.99474	2.47694	miscellaneous	ENST00000419206; NM_014452
17121892	0.0753416	-0.545757	-1.45979	5.96301	6.52809	6.07703	5.83904	5.35569	5.73613	miscellaneous	ENST00000416067
16906793	0.0575025	0.545577	1.4596	4.32565	3.81203	4.15677	4.92112	4.47012	4.53994	miscellaneous	ENST00000260983; ENST00000462290
16769106	0.258865	-0.545333	-1.45936	3.53658	4.11395	2.90082	2.99349	2.89063	3.03123	miscellaneous	AF536216; ENST00000572861
16780162	0.0723376	0.545087	1.45911	2.50767	2.80605	2.67484	3.03805	3.02402	3.56175	LINC00353	long intergenic non-protein coding RNA 353; NR_046991
16743793	0.140945	-0.544663	-1.45868	1.88939	2.70653	2.34644	1.83139	1.65288	1.8241	miscellaneous	ENST00000525420; ENST00000525454
16797570	0.0484593	0.544313	1.45833	3.17327	3.2722	2.77545	3.75236	3.68601	3.41549	IGHV1-58	immunoglobulin heavy variable 1-58; ENST00000390628
16839044	0.0278315	-0.544133	-1.45814	2.40533	2.55485	2.52611	1.73452	2.00005	2.11932	miscellaneous	BC136490
16826126	0.0241625	-0.544023	-1.45803	2.63102	2.42104	2.28686	1.87318	1.71929	2.11438	miscellaneous	NR_002837
16747949	0.218552	-0.54316	-1.45716	2.6605	3.47665	3.01742	3.0218	2.46603	2.03726	miscellaneous	ENST00000536864; ENST00000544214
16664388	0.0199436	-0.54303	-1.45703	5.09465	4.86571	4.78632	4.15503	4.47963	4.48293	CYP4X1	cytochrome P450, family 4, subfamily X, polypeptide 1; BC028102 ENST00000371901 ENST00000466294 ENST00000538609 NM_178033
17058318	0.047263	0.542967	1.45697	2.55179	2.61373	2.46384	3.25983	2.81616	3.18227	CALN1	calneuron 1; AF282250 ENST00000329008 ENST00000395275 ENST00000395276 ENST00000405452 ENST00000412588 ENST00000431984 ENST00000433253 ENST00000446128 NM_001017440 NM_031468
17021546	0.222695	-0.54293	-1.45693	4.03808	4.66786	3.5743	3.39334	3.49194	3.76617	SRSF12	serine/arginine-rich splicing factor 12; BC021715 ENST00000452027 ENST00000475068 ENST00000488604 ENST00000517387 ENST00000524221 NM_080743
16707047	0.00770787	-0.542553	-1.45655	5.68514	5.55701	5.74069	5.10686	5.10668	5.14164	miscellaneous	ENST00000371953; NM_000314
16698174	0.0429007	0.54233	1.45632	4.00571	4.47828	4.18335	4.78962	4.96266	4.54205	MYBPH	myosin binding protein H; ENST00000255416 L05606 NM_004997
17077327	0.0940774	0.54224	1.45623	3.49944	3.66154	3.03511	4.10178	3.62286	4.09817	MOS	v-mos Moloney murine sarcoma viral oncogene homolog; BC106737 ENST00000311923 NM_005372
17051150	0.0829854	-0.542223	-1.45621	4.22279	4.38103	4.50515	3.45655	4.02951	3.99624	MIR129-1	microRNA 129-1; NR_029596
17107385	0.164779	-0.542177	-1.45617	2.80214	2.09608	1.95335	1.55729	1.87138	1.79637	miscellaneous	ENST00000479617; M11309
16710338	0.0359279	0.542143	1.45613	4.77376	4.59867	4.77376	5.05221	5.22419	5.49622	LOC100506291	uncharacterized LOC100506291; ENST00000432699 ENST00000448422
16774616	0.0741451	-0.541803	-1.45579	4.6269	5.17055	4.72925	4.32916	4.36062	4.21151	miscellaneous	NR_046938
16716507	0.0335138	-0.541467	-1.45545	7.06827	6.82739	7.28441	6.35115	6.61919	6.58533	PPP1R3C	protein phosphatase 1, regulatory subunit 3C; BX537399 ENST00000238994 ENST00000438999 ENST00000500094 NM_005398
17101050	0.00857175	0.5414	1.45538	5.00318	5.2518	4.99614	5.76742	5.57031	5.53759	miscellaneous	ENST00000391707
16832024	0.045582	0.541393	1.45538	4.40296	4.38829	4.78236	4.97572	5.33592	4.88615	GRAPL LOC79999	GRB2-related adaptor protein-like; AK026312 BC060883 ENST00000344415 NM_001129778
17119006	0.148195	0.54135	1.45533	7.02362	6.36873	7.1182	7.36315	7.37509	7.39636	miscellaneous	ENST00000416067
16763228	0.244785	-0.54134	-1.45532	4.37185	4.47686	3.739	4.27407	3.45339	3.23623	miscellaneous	BC047507; ENST00000465517
17012340	0.313173	0.541283	1.45527	2.84111	3.48647	2.39315	3.37273	4.0806	2.89125	miscellaneous	ENST00000433571; ENST00000444128
17123992	0.0456471	-0.54079	-1.45477	3.68233	3.9816	3.55639	3.16806	3.24867	3.18122	miscellaneous	ENST00000416067
16897144	0.154421	-0.54031	-1.45428	4.31822	5.19099	4.7894	4.41258	4.15997	4.10513	miscellaneous	ENST00000410081; ENST00000438314
16812851	0.109584	-0.540157	-1.45413	1.68854	2.07871	2.42309	1.27066	1.68854	1.61067	miscellaneous	ENST00000558924; NM_014300
16927765	0.0796769	-0.540027	-1.454	2.05537	1.74671	1.46402	1.2038	1.15006	1.29216	miscellaneous	ENST00000390301
17118327	0.0968141	-0.540023	-1.454	6.92403	7.06455	6.43638	6.57314	6.18913	6.04262	LOC100506910	uncharacterized LOC100506910; XR_133498
17123570	0.14286	-0.539703	-1.45367	5.22487	6.05354	5.53912	4.99166	4.95361	5.25315	miscellaneous	ENST00000416067
16992702	0.121381	-0.539563	-1.45353	4.45083	4.82826	5.1414	3.99944	4.17022	4.63214	miscellaneous	ENST00000359546; ENST00000512824
16996790	0.0195924	-0.539377	-1.45334	3.31958	3.50427	3.68107	2.87944	3.15608	2.85127	miscellaneous	NR_028474
17117545	0.0180123	-0.539137	-1.4531	3.73375	4.06887	3.88295	3.15753	3.47648	3.43415	LOC100131541	uncharacterized LOC100131541; AY358248
17124726	0.133861	0.539117	1.45308	2.69581	2.55471	3.11766	3.77917	3.11533	3.09103	miscellaneous	ENST00000416067
16978001	0.115912	-0.53897	-1.45293	2.31648	2.99951	2.40771	1.88821	2.08405	2.13453	miscellaneous	ENST00000506691; NM_001146055
16708192	0.00403967	0.538393	1.45235	7.63876	7.58294	7.67543	8.24741	8.2051	8.0598	ABCC2	ATP-binding cassette, sub-family C (CFTR/MRP), member 2; ENST00000370434 ENST00000370449 ENST00000496621 NM_000392 U49248
16909551	0.14889	0.53817	1.45213	4.50075	3.71722	4.38939	4.845	4.79666	4.58021	NPPC	natriuretic peptide C; BC105065 ENST00000295440 ENST00000409852 NM_024409
16789303	0.269269	-0.538153	-1.45211	3.45651	4.08961	2.84687	2.67951	3.0213	3.07772	miscellaneous	ENST00000474271; ENST00000557079
16907912	0.0461144	-0.53811	-1.45207	5.6571	5.60313	5.35185	5.28745	4.90988	4.80042	IKZF2	IKAROS family zinc finger 2 (Helios); AF130863 AK301503 AY008294 AY587062 AY587063 AY587064 AY587065 AY587066 AY587067 AY587068 AY587069 AY587070 AY587071 AY587072 AY587073 BC028936 ENST00000342002 ENST00000374319 ENST00000374326 ENST00000374327 ENST00000412444 ENST00000413091 ENST00000421754 ENST00000431520 ENST00000433134 ENST00000434687 ENST00000439848 ENST00000442445 ENST00000451136 ENST00000…
16732419	0.00969115	-0.537643	-1.4516	6.46025	6.50417	6.24535	5.92135	5.97399	5.7015	TMEM136	transmembrane protein 136; AK304086 ENST00000314475 ENST00000375095 ENST00000529187 NM_001198670 NM_001198671 NM_001198672 NM_001198673 NM_001198674 NM_001198675 NM_174926
17070456	0.0507951	0.537477	1.45143	5.24126	4.99533	5.3831	5.5329	5.66269	6.03653	CA2	carbonic anhydrase II; ENST00000285379 ENST00000518231 ENST00000520127 ENST00000520996 ENST00000522742 J03037 NM_000067
17079325	0.0830667	0.53747	1.45142	4.01026	4.39283	4.23066	4.75651	4.42144	5.06821	LOC286149 MIR3150A MIR3150B	microRNA 3150b; uncharacterized LOC286149; AK093190 NR_036105 NR_037484
16900293	0.234833	-0.537397	-1.45135	4.77614	5.61673	4.55132	4.61792	4.39248	4.3216	ANKRD36C	ankyrin repeat domain 36C; AK123626 ENST00000531153
16813459	0.375049	-0.537233	-1.45119	2.64668	3.85304	4.21525	2.90706	3.24653	2.94968	miscellaneous	ENST00000555971
16865078	0.163477	0.537103	1.45106	1.96992	2.08211	2.11998	2.42213	3.09146	2.26973	MIR518A1	microRNA 518a-1; NR_030210
16838774	0.0470975	0.536823	1.45077	4.73113	4.74205	4.35075	5.39793	5.11511	4.92136	MIR3065 MIR338	microRNA 3065; NR_029897 NR_036151
16777360	0.040324	-0.536567	-1.45052	3.22543	3.00441	2.77289	2.56088	2.446	2.38615	miscellaneous	NR_046933
16936397	0.184176	0.536537	1.45049	4.00926	3.52285	4.45982	4.5855	4.54301	4.47303	MAPK12	mitogen-activated protein kinase 12; ENST00000497036
16850593	0.227711	-0.53652	-1.45047	2.92609	3.33903	3.21922	3.02361	1.9966	2.85457	miscellaneous	ENST00000261598; ENST00000320876
16754056	0.371373	-0.536393	-1.45034	2.27986	3.74451	2.4072	2.32635	2.03869	2.45735	miscellaneous	ENST00000548892; XM_003403525
17010780	0.239752	0.535883	1.44983	2.57498	1.84492	1.83317	2.3162	3.21602	2.3285	miscellaneous	BC065937; ENST00000437581
17059442	0.0398826	-0.535883	-1.44983	5.99371	6.36341	6.09175	5.60047	5.85576	5.38499	miscellaneous	ENST00000423734; ENST00000455575
16798146	0.0711233	-0.535773	-1.44972	7.15302	7.09506	7.62351	6.64068	6.7706	6.85299	SNORD116-3 SNORD116-5 SNORD116-7 SNORD116-8 SNORD116-9	ENST00000547292; small nucleolar RNA, C/D box 116-3; small nucleolar RNA, C/D box 116-5; small nucleolar RNA, C/D box 116-7; small nucleolar RNA, C/D box 116-8; small nucleolar RNA, C/D box 116-9; NR_003318 NR_003320 NR_003322 NR_003323 NR_003324
16798150	0.0711233	-0.535773	-1.44972	7.15302	7.09506	7.62351	6.64068	6.7706	6.85299	SNORD116-3 SNORD116-5 SNORD116-7 SNORD116-8 SNORD116-9	ENST00000547292; small nucleolar RNA, C/D box 116-3; small nucleolar RNA, C/D box 116-5; small nucleolar RNA, C/D box 116-7; small nucleolar RNA, C/D box 116-8; small nucleolar RNA, C/D box 116-9; NR_003318 NR_003320 NR_003322 NR_003323 NR_003324
16864190	0.119305	-0.53553	-1.44947	3.93986	3.34996	3.5067	2.84067	3.47024	2.87902	miscellaneous	AY195859
17119152	0.119305	-0.53553	-1.44947	3.93986	3.34996	3.5067	2.84067	3.47024	2.87902	miscellaneous	ENST00000416067
16841481	0.230503	0.535523	1.44947	4.93606	3.90591	4.09018	4.97005	4.78853	4.78014	MIR1269B	microRNA 1269b; NR_039747
17047459	0.0982194	-0.535357	-1.4493	4.42866	4.3325	4.08825	3.35283	3.88825	4.00226	SNORA14A	small nucleolar RNA, H/ACA box 14A; NR_002955
16759200	0.11221	0.53502	1.44896	3.50922	3.83327	4.18666	4.7085	4.31461	4.1111	miscellaneous	BC028581; ENST00000535956
16818569	0.0449697	0.53501	1.44895	3.42234	3.82426	3.72908	4.23962	4.40766	3.93343	RN5S410	RNA, 5S ribosomal 410; ENST00000516285
16977890	0.074883	-0.534737	-1.44868	2.65032	3.14899	3.09982	2.45694	2.3848	2.45318	miscellaneous	ENST00000515655
17096186	0.209995	0.534333	1.44827	1.81313	2.5022	2.24472	2.23404	3.22746	2.70155	miscellaneous	ENST00000467499; U05659
16709732	0.607685	-0.534227	-1.44817	2.44218	5.07685	2.48426	2.42222	2.71331	3.26508	miscellaneous	ENST00000497497
17017053	0.0271006	0.53402	1.44796	4.69285	4.39324	4.65898	5.18961	4.88157	5.27595	CDSN PSORS1C1	corneodesmosin; ENST00000376288 ENST00000467107 NM_001264
16779790	0.232996	0.53383	1.44777	2.68684	1.57943	2.15347	2.38093	2.75058	2.88972	CTAGE11P	CTAGE family, member 11, pseudogene; NR_027466
17069814	0.0281416	0.533677	1.44761	4.48327	4.11471	4.39584	4.85268	4.94544	4.79673	miscellaneous	ENST00000459032
17006072	0.196628	0.53344	1.44738	1.23498	2.00487	1.8181	1.73932	2.60473	2.31422	MOG	myelin oligodendrocyte glycoprotein; ENST00000485885
16782102	0.0599151	0.53302	1.44695	4.13856	4.63332	4.52389	5.02992	4.87361	4.9913	TRAJ10	T cell receptor alpha joining 10; ENST00000390527
17120404	0.0198187	-0.532957	-1.44689	5.02443	5.17766	5.1679	4.76627	4.41254	4.59231	miscellaneous	ENST00000416067
16683917	0.0728616	0.53268	1.44661	3.86469	3.59977	3.7337	4.30089	4.54389	3.95142	OSTCP2	oligosaccharyltransferase complex subunit pseudogene 2; XM_001722136
16799129	0.0618355	-0.53257	-1.4465	2.57303	3.06493	2.70504	2.18073	2.28154	2.28302	ACTC1	ENST00000354999; ENST00000290378 ENST00000544062
16981818	0.193564	0.532307	1.44624	2.32366	1.65911	2.49288	2.25033	2.99553	2.82671	miscellaneous	AF088005
17112835	0.0759506	-0.53226	-1.44619	5.31451	5.68822	5.11221	4.81366	5.10057	4.60393	ZMAT1	zinc finger, matrin-type 1; AK296520 ENST00000372782 ENST00000458570 ENST00000488347 ENST00000490757 ENST00000494068 ENST00000540921 NM_001011657 NR_046008 NR_046009
16810021	0.280293	-0.532237	-1.44617	1.66184	2.82772	2.00752	1.25187	2.06046	1.58804	RN5S396	RNA, 5S ribosomal 396; ENST00000364834
16835299	0.016643	0.532153	1.44609	5.10807	4.80381	4.81438	5.35599	5.54898	5.41775	TBKBP1	TBK1 binding protein 1; BC152407 ENST00000361722 ENST00000537587 NM_014726
16671782	0.157164	-0.532073	-1.44601	5.5366	5.05841	4.69983	4.51942	4.55133	4.62787	miscellaneous	AK314559; BX640612
16784215	0.0528819	-0.531813	-1.44575	4.90848	4.97845	4.48897	4.17138	4.13496	4.47412	GPR137C	G protein-coupled receptor 137C; AK293812 ENST00000321662 ENST00000555369 ENST00000555622 NM_001099652
16988537	0.0162571	-0.531773	-1.44571	7.61612	7.33831	7.30592	6.74113	6.87688	7.04702	miscellaneous	ENST00000514949
16804152	0.273003	0.53165	1.44558	4.44946	4.13337	3.26461	4.25173	4.37099	4.81967	LOC100505679	uncharacterized LOC100505679; ENST00000558195 NM_001243531
16679923	0.233449	-0.53157	-1.4455	4.12603	3.45706	3.829	3.75477	2.69138	3.37123	miscellaneous	ENST00000424587; ENST00000448958
17106297	0.0607203	0.53098	1.44491	3.04236	3.1698	2.77567	3.58213	3.77271	3.22593	ZCCHC16	zinc finger, CCHC domain containing 16; BC137430 ENST00000340433 NM_001004308
17102104	0.020381	-0.53089	-1.44482	6.60582	6.54483	6.68576	5.99907	5.96755	6.27712	PTCHD1	patched domain containing 1; AK298796 ENST00000379361 NM_173495
16906654	0.0741343	-0.530713	-1.44464	5.2294	5.35439	5.10413	4.451	5.02835	4.61643	miscellaneous	AF179274; ENST00000409056
16899892	0.138851	0.530633	1.44456	3.50189	2.70629	3.03536	3.58177	3.8925	3.36117	miscellaneous	ENST00000428491; ENST00000453231
17008428	0.140816	-0.530553	-1.44448	4.73079	5.02594	4.59395	4.299	4.63797	3.82205	ADCY10P1	adenylate cyclase 10 (soluble) pseudogene 1; BX537595 ENST00000567255 NR_026938
17078558	0.0135605	-0.53029	-1.44422	4.66339	4.45937	4.76037	4.0892	4.25608	3.94698	PAG1	phosphoprotein associated with glycosphingolipid microdomains 1; AF240634 AK289818 BC090931 BC112159 ENST00000220597 ENST00000519326 ENST00000522811 ENST00000523463 NM_018440
17050350	0.232441	-0.53025	-1.44418	4.43348	4.43346	3.78488	3.23585	4.25727	3.56795	LRRN3	leucine rich repeat neuronal 3; BC035133 ENST00000308478 ENST00000422987 ENST00000451085 ENST00000464835 NM_001099658 NM_001099660 NM_018334
16762470	0.00750312	-0.52973	-1.44366	6.25406	6.40072	6.37954	5.95912	5.69761	5.7884	BHLHE41 SSPN	basic helix-loop-helix family, member e41; BC025968 ENST00000242728 ENST00000394326 ENST00000538142 ENST00000540731 ENST00000541271 NM_030762
16970435	0.0075998	-0.52933	-1.44326	5.03561	5.05824	4.87359	4.44897	4.49396	4.43652	SPRY1	sprouty homolog 1, antagonist of FGF signaling (Drosophila); AY192146 BC063856 ENST00000339241 ENST00000394339 ENST00000505319 ENST00000507703 ENST00000508849 ENST00000515726 NM_001258038 NM_001258039 NM_005841 NM_199327
16697862	0.0349453	0.52928	1.44321	4.10138	4.37003	3.94673	4.72444	4.56166	4.71988	miscellaneous	ENST00000367333; ENST00000414605
17075448	0.114579	0.529227	1.44316	3.79415	3.20956	3.14779	3.7957	3.98085	3.96263	TNFRSF10D	tumor necrosis factor receptor superfamily, member 10d, decoy with truncated death domain; AY358285 ENST00000312584 NM_003840
16826102	0.0369716	0.528943	1.44287	4.57976	4.40534	4.68027	5.31636	5.08087	4.85497	miscellaneous	ENST00000330048; ENST00000568567
16668147	0.00108104	0.52888	1.44281	3.4443	3.46384	3.57659	4.00963	4.0717	3.99004	miscellaneous	ENST00000369936; ENST00000457623
16729035	0.0109736	-0.528867	-1.4428	7.699	7.7731	7.58904	7.26519	7.22429	6.98506	SPCS2	signal peptidase complex subunit 2 homolog (S. cerevisiae); ENST00000263672 ENST00000526883 ENST00000527290 NM_014752
16669785	0.224943	0.528823	1.44275	2.65764	2.17709	1.79762	2.21067	2.89718	3.11097	miscellaneous	ENST00000479995
16990848	0.0245362	-0.52834	-1.44227	4.19345	4.19	4.32173	3.51858	3.71861	3.88297	ADRB2	adrenoceptor beta 2, surface; ENST00000305988 M15169 NM_000024
16691803	0.451009	0.527907	1.44184	1.6757	3.26066	2.70467	3.76153	3.1779	2.28532	miscellaneous	AK090412; NR_027995
16957252	0.192327	0.527643	1.44157	3.31663	3.41857	2.80304	4.20187	3.64214	3.27716	miscellaneous	BC050307; ENST00000232603
17127659	0.0786592	-0.527223	-1.44115	3.50372	3.96548	3.54189	3.09634	2.87945	3.45363	miscellaneous	ENST00000416067
16692624	0.0108229	-0.52709	-1.44102	6.86817	6.77681	6.64842	6.21906	6.22484	6.26823	HIST2H2BC	histone cluster 2, H2bc (pseudogene); AK299891 NR_036461
17116192	0.112867	0.526947	1.44088	2.70936	2.30649	2.97326	3.1873	3.19518	3.18747	miscellaneous	ENST00000515896
16944931	0.0698489	-0.52686	-1.44079	3.98691	4.20902	3.92083	3.21322	3.79881	3.52415	FAM86JP	family with sequence similarity 86, member J, pseudogene; ENST00000467239 ENST00000484500 ENST00000485843 ENST00000486431 NR_024250 NR_024251
17110525	0.170039	-0.526743	-1.44067	2.24648	2.70349	2.50857	1.79782	2.46891	1.61158	ZNF630	zinc finger protein 630; ENST00000428463
17123176	0.136438	-0.526653	-1.44058	5.1637	5.67858	4.95104	5.04266	4.74982	4.42088	miscellaneous	ENST00000416067
17041505	0.182999	0.526427	1.44036	2.08261	2.01966	2.70206	2.68622	2.43797	3.25942	HLA-F-AS1 RPL23AP1	HLA-F antisense RNA 1 (non-protein coding); ENST00000424389 ENST00000440776 ENST00000458419
17120004	0.152555	-0.526403	-1.44033	5.36724	5.95471	5.64671	5.39527	4.65713	5.33705	miscellaneous	ENST00000416067
16662722	0.231524	-0.526357	-1.44029	2.21768	2.8575	3.29251	2.5741	2.01934	2.19518	miscellaneous	BC042675; NR_037432
16921467	0.0500882	0.52628	1.44021	2.37804	2.20937	2.48523	2.66335	2.82375	3.16438	miscellaneous	BC067481; NM_001128223
16974581	0.075452	0.526257	1.44019	1.68355	1.55196	1.64532	1.83614	2.36674	2.25672	miscellaneous	ENST00000505450; ENST00000513946
16921456	0.122827	-0.52581	-1.43974	7.39923	7.66963	7.0703	7.18173	6.47952	6.90048	miscellaneous	BC067481; ENST00000369768
16972842	0.312591	-0.52566	-1.43959	3.35483	3.8965	2.54424	2.7432	2.69023	2.78516	miscellaneous	BC146754; ENST00000506529
17117655	0.162334	-0.525333	-1.43927	3.2315	2.70005	3.48809	2.2263	2.73508	2.88226	LOC100507079	uncharacterized LOC100507079; AK130544
16900098	0.157626	0.525013	1.43895	5.13372	4.30586	4.52163	4.97066	5.12401	5.44158	IGK@ IGKJ3	ENST00000430694; immunoglobulin kappa joining 3; immunoglobulin kappa locus; BC016380 ENST00000390240
16837461	0.010093	0.52497	1.4389	4.11072	4.28604	4.07229	4.83504	4.53518	4.67374	miscellaneous	BC005005; ENST00000535032
16749893	0.0614603	0.524747	1.43868	2.4645	2.53248	2.06075	3.13591	2.84245	2.65361	RN5S357	RNA, 5S ribosomal 357; ENST00000362784
16677298	0.0312213	0.524737	1.43867	2.64035	2.50136	2.25107	2.85625	2.89468	3.21606	miscellaneous	ENST00000545975
16868638	0.163525	0.524733	1.43867	3.76839	3.63434	4.20437	4.38587	3.97209	4.82334	FDX1L	ferredoxin 1-like; AK300568 BC063460 ENST00000343376 ENST00000393708 ENST00000452032 ENST00000453681 ENST00000460631 ENST00000486454 ENST00000492239 ENST00000494368 ENST00000541276 NM_001031734
16805915	0.236993	0.524707	1.43864	3.87859	3.60602	3.79528	3.66038	4.70402	4.48961	NF1P2	neurofibromin 1 pseudogene 2; NR_028506
16704650	0.060126	-0.524493	-1.43843	4.11507	4.29266	3.83629	3.26386	3.64393	3.76275	miscellaneous	ENST00000355232; ENST00000494156
17099695	0.0603223	0.523893	1.43783	5.36697	4.84835	5.14029	5.53827	5.68808	5.70094	MIR3689A	microRNA 3689a; NR_037460
16742335	0.0432812	-0.52379	-1.43773	2.10199	2.51491	2.12434	1.61513	1.81533	1.73941	miscellaneous	ENST00000356136; ENST00000533590
17114546	0.106639	0.523197	1.43714	2.01943	1.98132	2.05823	2.17428	2.79247	2.66182	miscellaneous	ENST00000250617; ENST00000535227
17114701	0.0510804	-0.522927	-1.43687	3.58946	3.66157	4.05642	3.44071	3.03614	3.26182	CDR1	cerebellar degeneration-related protein 1, 34kDa; BC113472 ENST00000370532 NM_004065
16722455	0.0162556	-0.522647	-1.43659	5.09917	5.16405	5.39019	4.77565	4.50385	4.80597	miscellaneous	BX537685; ENST00000527580
16957285	0.0372484	-0.5226	-1.43654	4.04659	4.31337	4.39426	3.74466	3.71347	3.72829	miscellaneous	AK290992; ENST00000477303
16885795	0.067863	-0.522593	-1.43654	5.63268	6.10606	5.59084	5.26967	5.10457	5.38756	miscellaneous	ENST00000420985
16798553	0.159328	0.522473	1.43642	2.93557	3.00722	3.71555	3.94406	3.63076	3.65094	MIR4509-1 MIR4509-2 MIR4509-3	microRNA 4509-1; microRNA 4509-2; microRNA 4509-3; NR_039732 NR_039733 NR_039734
16805940	0.159328	0.522473	1.43642	2.93557	3.00722	3.71555	3.94406	3.63076	3.65094	MIR4509-1 MIR4509-2 MIR4509-3	microRNA 4509-1; microRNA 4509-2; microRNA 4509-3; NR_039732 NR_039733 NR_039734
16806388	0.159328	0.522473	1.43642	2.93557	3.00722	3.71555	3.94406	3.63076	3.65094	MIR4509-1 MIR4509-2 MIR4509-3	microRNA 4509-1; microRNA 4509-2; microRNA 4509-3; NR_039732 NR_039733 NR_039734
16960961	0.136274	-0.522313	-1.43626	2.10298	2.4449	2.84908	1.95422	1.9449	1.9309	C3orf80	; ENST00000326474 NM_001168214
17023758	0.0135765	0.522203	1.43615	6.48949	6.34427	6.66966	6.90003	7.01364	7.15636	SLC18B1	solute carrier family 18, subfamily B, member 1; AK289918 ENST00000275227 ENST00000367918 ENST00000367919 ENST00000460518 ENST00000538764 NM_052831
16968523	0.19454	-0.52211	-1.43605	2.84647	3.67456	2.85852	2.62621	2.52148	2.66553	miscellaneous	NR_039656
16734927	0.0860623	-0.521893	-1.43584	5.14904	5.47109	5.20309	4.42173	4.7779	5.05791	HBG2 LOC100653006 LOC100653319	hemoglobin, gamma G; uncharacterized LOC100653006; uncharacterized LOC100653319; ENST00000380259
16704114	0.325146	-0.52182	-1.43577	3.83315	4.82472	3.95226	3.32218	3.35255	4.36994	miscellaneous	AK090789
17095187	0.154566	-0.521383	-1.43533	3.68432	3.52667	3.08831	3.14665	2.44675	3.14175	FAM75B	family with sequence similarity 75, member B; ENST00000434692 XR_108964
16871067	0.356235	-0.521303	-1.43525	5.45475	5.22504	6.57447	5.69138	4.83026	5.16871	miscellaneous	AK094793; ENST00000416067
17038629	0.0673832	0.521137	1.43509	5.48811	5.94061	6.00119	6.26247	6.25943	6.47142	HLA-DQA1 HLA-DQA2 LOC100507718 LOC100509457	major histocompatibility complex, class II, DQ alpha 1; major histocompatibility complex, class II, DQ alpha 2; BC125044 ENST00000241802 ENST00000374940 ENST00000415898 ENST00000443184 ENST00000446482 ENST00000447735 ENST00000449560 ENST00000453672 ENST00000498305 ENST00000546801 ENST00000547425 ENST00000548597 ENST00000550158 ENST00000551533 ENST00000552932 M26041 M33906 NM_020056
16994093	0.0894694	0.521043	1.43499	3.71673	3.68361	4.22638	4.42321	4.45612	4.31052	LOC285577	uncharacterized LOC285577; NR_033898
17121356	0.0419091	0.520817	1.43477	5.16603	5.30082	5.17136	5.87337	5.84559	5.4817	miscellaneous	ENST00000416067
16962584	0.0191252	-0.520703	-1.43465	5.37867	5.73871	5.56857	4.97211	4.98151	5.17022	BCL6	B-cell CLL/lymphoma 6; AK304325 BC142705 BC150184 BX649185 ENST00000232014 ENST00000406870 ENST00000419510 ENST00000430339 ENST00000438077 ENST00000450123 ENST00000470319 ENST00000480458 EU139066 EU883531 NM_001130845 NM_001134738 NM_001706 U00115
16707899	0.00112269	-0.520543	-1.4345	4.56367	4.49209	4.44912	3.89336	4.0448	4.00509	BLNK LOC100509474	; ENST00000224337 ENST00000442635 ENST00000574329 ENST00000574984 XR_111096
16852079	0.014161	0.520423	1.43438	2.50818	2.61059	2.77868	3.131	3.00194	3.32578	miscellaneous	NR_036202
17099454	0.0817026	0.520237	1.43419	4.32345	4.30243	3.77484	4.85425	4.54029	4.56689	OBP2B	odorant binding protein 2B; AJ251027 AY358981 BC096717 BC098125 BC098151 BC098340 ENST00000372032 ENST00000372034 ENST00000461961 ENST00000473737 ENST00000562137 ENST00000562329 ENST00000569987 NM_014581
17056815	0.0593396	0.52018	1.43413	7.54061	7.66986	8.02888	8.23557	8.20627	8.35805	TRGC2 TRGJP2	T cell receptor gamma constant 2; T cell receptor gamma joining P2; BC039116 ENST00000390334
16700274	0.028364	-0.520153	-1.43411	5.43732	5.22232	5.07049	4.65259	4.73455	4.78253	ACTA1	actin, alpha 1, skeletal muscle; AK300697 BC012597 CR536516 CR541796 ENST00000308794 ENST00000342787 ENST00000366682 ENST00000366683 ENST00000366684 NM_001100
16913239	0.304894	-0.520057	-1.43401	1.99002	3.09676	1.92038	1.89818	1.82109	1.72772	miscellaneous	ENST00000439301; ENST00000449988
16945097	0.119397	0.51983	1.43379	3.42214	3.36125	3.07753	4.23259	3.62151	3.56631	miscellaneous	ENST00000398112
17074344	0.27631	0.519657	1.43361	4.18197	4.3157	4.04993	5.39784	4.45463	4.2541	FAM66B	family with sequence similarity 66, member B; AK302471 NR_027423
17123396	0.161166	-0.519627	-1.43358	2.82066	2.94809	2.29171	2.56088	2.15984	1.78086	miscellaneous	ENST00000416067
17118388	0.0254916	0.51951	1.43347	3.64518	3.81431	3.43702	4.34486	4.11035	3.99983	LOC100129999	uncharacterized LOC100129999; AK130201
17127275	0.0824546	-0.519503	-1.43346	3.18859	3.21475	3.54224	2.89708	2.44675	3.04324	miscellaneous	ENST00000416067
17061099	0.140757	0.51943	1.43339	1.75839	1.85841	2.44595	2.40699	2.31259	2.90146	RASA4B	RAS p21 protein activator 4B; ENST00000488284
17117678	0.0812618	0.519417	1.43338	6.34373	5.78327	6.06088	6.65954	6.80278	6.28381	LOC100130285	uncharacterized LOC100130285; AK097604
17070110	0.0488086	-0.51934	-1.4333	4.87656	4.60642	5.1086	4.39073	4.48974	4.15309	PI15	peptidase inhibitor 15; D45027 ENST00000260113 ENST00000523773 NM_015886
17041521	0.0140518	-0.518997	-1.43296	4.21881	4.3009	3.98451	3.51743	3.76594	3.66386	ZNRD1	ENST00000433759; zinc ribbon domain containing 1; ENST00000481680
16876328	0.0672313	-0.518883	-1.43285	2.30368	2.7739	2.81852	1.92208	2.28831	2.12906	miscellaneous	ENST00000416067
17007292	0.0962593	0.51886	1.43282	5.57539	6.11024	6.15094	6.35488	6.48167	6.5566	HLA-DQA1 HLA-DQA2 LOC100507718 LOC100509457	HLA class II histocompatibility antigen, DQ alpha 1 chain-like; major histocompatibility complex, class II, DQ alpha 1; major histocompatibility complex, class II, DQ alpha 2; BC125044 ENST00000241802 ENST00000374940 ENST00000415898 ENST00000420385 ENST00000442680 ENST00000443184 ENST00000444296 ENST00000446482 ENST00000447735 ENST00000449560 ENST00000450960 ENST00000453672 ENST00000463379 ENST00…
16913867	0.36663	0.518597	1.43256	1.53523	1.53523	1.79751	2.81481	1.29248	2.31647	miscellaneous	ENST00000483871
17080809	0.0133371	-0.518537	-1.4325	4.25873	4.25142	4.52576	3.88285	3.7224	3.87505	KLHL38	kelch-like 38 (Drosophila); BC127886 ENST00000325995 NM_001081675
17060970	0.320851	-0.5185	-1.43247	2.30795	3.0888	3.6772	2.77221	2.37288	2.37336	MIR548O	microRNA 548o; NR_031669
16738615	0.0339085	-0.518287	-1.43225	2.69214	2.97113	2.57877	2.24564	2.29713	2.14441	OR5B2	olfactory receptor, family 5, subfamily B, member 2; BC136923 ENST00000302581 NM_001005566
16952700	0.194167	0.517917	1.43189	3.02561	2.66767	2.11367	3.25567	3.35657	2.74846	miscellaneous	ENST00000456438
16924515	0.0522147	-0.51773	-1.4317	3.42064	3.68066	3.21475	3.1555	2.69517	2.91219	miscellaneous	AY035382
16657447	0.0587558	-0.517703	-1.43167	3.11312	3.21625	2.72244	2.61862	2.4062	2.47388	miscellaneous	ENST00000335137
16919223	0.371834	-0.517697	-1.43167	4.23413	3.66737	2.83355	2.59371	3.64389	2.94436	LOC388796 SNORA71B	small nucleolar RNA, H/ACA box 71B; uncharacterized LOC388796; BX640887 NR_002910
16700552	0.0123229	0.51754	1.43151	3.73443	3.87101	3.73562	4.14955	4.29851	4.44562	miscellaneous	ENST00000366630; ENST00000494056
17046122	0.0357121	-0.517413	-1.43139	3.1044	3.28569	3.50681	3.0185	2.65653	2.66963	LOC285878	uncharacterized LOC285878; ENST00000456049 NR_038994
16766860	0.263089	-0.516873	-1.43085	2.68106	3.73115	3.64511	2.53137	3.03976	2.93557	miscellaneous	AK292857; ENST00000547329
17118898	0.263089	-0.516873	-1.43085	2.68106	3.73115	3.64511	2.53137	3.03976	2.93557	miscellaneous	ENST00000416067
17116942	0.196053	-0.51678	-1.43076	2.68797	3.50408	2.65154	2.20793	2.60718	2.47814	RN5S518	RNA, 5S ribosomal 518; ENST00000515957
17124772	0.129393	-0.516557	-1.43054	3.25084	3.51623	2.80201	2.76771	2.34548	2.90622	miscellaneous	ENST00000416067
17124762	0.0858725	-0.51638	-1.43036	3.58141	3.95756	3.40525	3.11127	3.15486	3.12895	miscellaneous	ENST00000416067
16932606	0.479754	0.516357	1.43034	2.4884	4.44855	3.46826	4.57374	3.84216	3.53838	KLHL22-IT1	KLHL22 intronic transcript 1 (non-protein coding); ENST00000532431
16960494	0.0466283	-0.516197	-1.43018	3.4867	3.7072	3.21812	2.99509	2.79908	3.06926	FAM194A	family with sequence similarity 194, member A; BC036239 ENST00000295910 ENST00000313811 ENST00000491716 NM_152394
17121916	0.131	-0.515993	-1.42998	6.25957	6.07931	5.52255	5.32755	5.67903	5.30687	miscellaneous	ENST00000416067
16944559	0.10026	0.51586	1.42985	2.8784	3.11056	2.44675	3.152	3.55413	3.27716	ARGFX	arginine-fifty homeobox; ENST00000334384 NM_001012659
16811670	0.154263	-0.515787	-1.42977	5.11502	5.36503	4.54777	4.58737	4.64036	4.25273	miscellaneous	BC007913; ENST00000361351
16804031	0.130713	-0.515623	-1.42961	2.2656	2.98006	2.65051	2.26709	2.31237	1.76984	FSD2 SCARNA15	small Cajal body-specific RNA 15; AL833295 ENST00000334574 NR_003011
16975201	0.205859	0.515487	1.42948	2.62118	2.97865	3.31569	2.96107	3.64607	3.85484	RN5S158	RNA, 5S ribosomal 158; ENST00000410298
16794268	0.133714	-0.51535	-1.42934	4.90355	5.2446	4.47326	4.6116	4.18198	4.28178	SLC10A1	solute carrier family 10 (sodium/bile acid cotransporter family), member 1; BC069822 ENST00000216540 NM_003049
17121048	0.280922	-0.515317	-1.42931	4.32158	4.93061	3.7034	3.9161	3.53995	3.95359	miscellaneous	ENST00000416067
16981694	0.151251	0.515	1.42899	2.53157	2.35929	2.63665	2.70735	3.48703	2.87813	SPATA4	spermatogenesis associated 4; AY040204 BC039342 ENST00000280191 ENST00000508699 NM_144644
16671884	0.00984943	0.514957	1.42895	4.76858	4.88754	4.82765	5.46638	5.3533	5.20896	RXFP4	relaxin/insulin-like family peptide receptor 4; ENST00000368318 EU432129 NM_181885
16846694	0.00351258	-0.51484	-1.42884	5.73053	5.8323	5.67808	5.11424	5.25777	5.32438	miscellaneous	AK292177; ENST00000506187
16668217	0.00883107	-0.5148	-1.4288	5.53916	5.66917	5.41577	5.00485	5.0963	4.97855	PSMA5	ENST00000498157; ENST00000490870
16797963	0.331835	-0.514573	-1.42857	3.61723	4.29845	3.1347	3.36323	3.6028	2.54063	miscellaneous	BC044639
17113523	0.380021	0.514483	1.42848	2.37423	2.55163	3.82962	3.20189	3.41773	3.67931	miscellaneous	EF565112
16828270	0.192794	-0.514413	-1.42841	6.98809	7.53238	6.78264	6.88885	6.75976	6.11126	LOC100507607 LOC728734	; ENST00000355290
17016449	0.240085	0.51412	1.42812	1.82237	2.25393	2.13182	2.16056	2.38934	3.20058	miscellaneous	NR_026776
16741166	0.037342	-0.514043	-1.42805	7.07394	7.1805	7.26167	6.41455	6.81917	6.74026	miscellaneous	ENST00000525180; ENST00000531806
16696425	0.0572	-0.51393	-1.42793	3.43766	2.97078	3.08077	2.72933	2.63553	2.58256	TNFSF4	tumor necrosis factor (ligand) superfamily, member 4; BC041663 ENST00000281834 ENST00000367718 ENST00000488053 ENST00000545292 NM_003326
16707208	0.0751041	0.51391	1.42791	2.61409	2.27478	2.47748	2.80726	2.78954	3.31128	LOC100507596	uncharacterized LOC100507596; ENST00000423474 ENST00000454270
16971806	0.0280771	-0.513697	-1.4277	4.80485	4.66072	4.97696	4.31921	4.30768	4.27455	GLRB	glycine receptor, beta; BC032635 ENST00000264428 ENST00000506411 ENST00000509282 ENST00000510970 ENST00000515642 ENST00000541722 NM_000824 NM_001166060 NM_001166061
17012434	0.263068	-0.513647	-1.42765	6.17589	6.54869	5.4162	5.52252	5.52398	5.55334	miscellaneous	ENST00000329722; ENST00000498112
17119004	0.0855651	0.513547	1.42756	6.05082	5.52907	5.68102	6.02726	6.58157	6.19272	miscellaneous	ENST00000416067
16712244	0.00220887	-0.513473	-1.42748	3.89881	3.82602	3.99577	3.33975	3.43592	3.40451	TRDMT1	tRNA aspartic acid methyltransferase 1; AF012128 AF045888 AJ223333 AK291417 AK294100 AK299027 AK303428 BC047733 BX537961 CR450316 ENST00000313936 ENST00000351358 ENST00000354631 ENST00000358282 ENST00000377766 ENST00000377799 ENST00000412821 ENST00000424636 ENST00000436968 ENST00000452380 ENST00000457442 ENST00000486947 ENST00000488990 ENST00000495022 ENST00000525762 NM_004412
17077818	0.207545	-0.51294	-1.42696	2.78945	3.76525	3.3992	2.95099	2.78945	2.67464	miscellaneous	BC011031
17120694	0.0642825	-0.51286	-1.42688	2.2394	2.34692	2.56039	1.62619	2.17114	1.8108	miscellaneous	ENST00000416067
17020480	0.210881	-0.512797	-1.42681	5.22389	5.72923	4.73013	4.55832	4.88383	4.70271	GUSBP4	glucuronidase, beta pseudogene 4; AK026691
17021081	0.263261	-0.512733	-1.42675	1.42545	2.53171	2.29171	1.6103	1.39378	1.70659	miscellaneous	NM_001243308
17086044	0.0580711	-0.512663	-1.42668	4.04521	3.53005	3.85901	3.23829	3.52303	3.13496	miscellaneous	AK310862; ENST00000545128
17121680	0.0169845	-0.51263	-1.42665	2.98389	3.26223	3.04867	2.64212	2.57436	2.54042	miscellaneous	ENST00000416067
17050887	0.27876	-0.512597	-1.42662	1.61548	2.71529	2.59494	1.78992	1.83035	1.76765	miscellaneous	ENST00000489114; M93426
16775377	0.075361	0.51252	1.42654	2.08152	1.80663	2.15257	2.42077	2.29749	2.86002	RNY1P8	RNA, Ro-associated Y1 pseudogene 8; ENST00000383970
16915961	0.18766	0.512137	1.42616	2.85472	2.24202	3.15478	3.37156	3.38674	3.02963	miscellaneous	ENST00000422202; ENST00000455906
16698782	0.00100364	-0.511983	-1.42601	6.51525	6.4725	6.46193	5.98685	6.01994	5.90694	MIR29C	microRNA 29c; NR_029832
16734650	0.313162	-0.511737	-1.42577	3.12798	3.8855	2.60958	3.12742	2.47822	2.48221	miscellaneous	ENST00000416067; NR_044999
16754565	0.217028	-0.51164	-1.42567	6.00647	6.44607	5.51688	5.83548	5.52184	5.07718	miscellaneous	ENST00000416067; NR_031700
16796664	0.238401	-0.51147	-1.4255	4.33757	4.55148	3.53181	3.69362	3.33799	3.85484	miscellaneous	BC063598; ENST00000305631
17117395	0.032815	0.5113	1.42533	4.17769	3.94584	4.37436	4.84086	4.55947	4.63146	LOC100130071	GSQS6193; AY358179
17120630	0.0179919	-0.511203	-1.42524	6.27345	6.34489	6.60527	5.93579	6.0066	5.74761	miscellaneous	ENST00000416067
17002558	0.116291	-0.511193	-1.42523	3.33777	3.90736	3.9971	3.36009	3.05642	3.29214	miscellaneous	BX538290; ENST00000416067
17079005	0.00610545	-0.511187	-1.42522	6.55427	6.72276	6.50914	6.14096	6.02563	6.08602	TMEM55A	transmembrane protein 55A; BC033892 ENST00000285419 ENST00000518359 ENST00000518869 ENST00000520709 NM_018710
17105937	0.174979	0.511153	1.42519	3.04678	2.83959	2.39393	3.40341	2.80628	3.60407	MIR548AN	microRNA 548an; NR_039765
17119348	0.150568	-0.51106	-1.4251	4.39711	4.52732	4.31781	4.28078	3.94572	3.48256	miscellaneous	ENST00000416067
17121322	0.155914	-0.510993	-1.42503	6.66171	7.21487	6.55242	6.69788	6.2065	5.99164	miscellaneous	ENST00000416067
17122168	0.147702	-0.5109	-1.42494	2.59349	3.35488	3.06458	2.16152	2.57572	2.74301	miscellaneous	ENST00000416067
16672214	0.22032	0.510767	1.42481	2.50886	3.03862	3.51762	3.46317	3.57801	3.55622	PEAR1	platelet endothelial aggregation receptor 1; AK098809 ENST00000292357 ENST00000338302 ENST00000444016 ENST00000465101 ENST00000469390 ENST00000482505 NM_001080471
17078353	0.263527	-0.510483	-1.42453	3.67251	4.60445	3.56358	3.6338	3.57961	3.09568	miscellaneous	BC100283; ENST00000518127
16712274	0.0435439	-0.510483	-1.42453	8.34635	8.45675	8.51189	7.69338	7.95678	8.13338	VIM	; AK056766 AK093924 AK290643 BC000163 BC030573 BC066956 CR407690 ENST00000224237 ENST00000469543 ENST00000487938 ENST00000544301 ENST00000545533 NM_003380
17083911	0.189325	0.510323	1.42437	1.23753	1.78927	1.57672	2.47645	2.09366	1.56438	miscellaneous	BC092487; ENST00000380376
16974830	0.0139885	-0.509807	-1.42386	5.47218	5.37014	5.42388	5.06285	4.87525	4.79868	PPARGC1A	peroxisome proliferator-activated receptor gamma, coactivator 1 alpha; AB061325 AF106698 AF159714 AF186379 AK296591 AK301883 BC029800 ENST00000264867 ENST00000505469 ENST00000506055 ENST00000507342 ENST00000507380 ENST00000508380 ENST00000509642 ENST00000509702 ENST00000512169 ENST00000513205 ENST00000514517 HQ695733 JQ772116 JQ772117 JQ772118 JQ772119 JQ772120 NM_013261
16957906	7.73164e-05	-0.50972	-1.42377	8.32809	8.34725	8.39017	7.85452	7.80321	7.87862	HGD	homogentisate 1,2-dioxygenase; AF045167 AK124291 AK290782 BC020792 BC071757 ENST00000283871 ENST00000466528 ENST00000470321 ENST00000475447 ENST00000476082 ENST00000480862 ENST00000485313 ENST00000488183 ENST00000492108 ENST00000494453 NM_000187 U63008
16678994	0.254965	0.509277	1.42334	2.29709	2.18926	2.01243	2.37592	3.32616	2.32453	miscellaneous	ENST00000366599; ENST00000465463
17121782	0.0391411	-0.50908	-1.42314	6.28629	6.64328	6.35994	5.8829	5.94731	5.93206	miscellaneous	ENST00000416067
16798958	0.474098	-0.508947	-1.42301	2.53021	3.93557	2.00311	2.26468	2.60827	2.0691	miscellaneous	AY232290
16896854	0.00759573	-0.508903	-1.42297	4.067	4.31056	4.18057	3.72201	3.77658	3.53283	miscellaneous	ENST00000405269; ENST00000417271
16956950	0.140357	-0.508813	-1.42288	4.31824	5.05943	4.90321	4.07786	4.30736	4.36922	miscellaneous	ENST00000471673; NR_024407
16769941	0.101989	-0.508737	-1.4228	5.23457	5.1281	4.75854	4.84496	4.55206	4.19798	miscellaneous	ENST00000542390; ENST00000545712
17023467	0.329602	-0.508407	-1.42248	5.58067	6.17383	4.79767	4.88838	5.08399	5.05458	miscellaneous	ENST00000525459
16817316	0.220069	0.50835	1.42242	4.28161	4.0914	3.32806	4.52207	4.34789	4.35616	miscellaneous	BC150276; ENST00000568258
17067424	0.0817814	0.508177	1.42225	3.85187	3.35488	3.35488	4.11755	3.95105	4.01756	EXTL3	exostoses (multiple)-like 3; AB007042 AB011091 AF001690 AF029231 AF083551 AK294475 BC006363 BT007353 CR749646 ENST00000220562 ENST00000517738 ENST00000520940 ENST00000521532 ENST00000522725 ENST00000523149 ENST00000523271 NM_001440
16935994	0.00458771	-0.507877	-1.42196	7.14164	7.22208	7.06941	6.56526	6.57755	6.76669	SMC1B	structural maintenance of chromosomes 1B; BC126208 ENST00000357450 ENST00000404354 NM_148674
16755958	0.0578273	-0.507617	-1.4217	5.24125	4.92743	4.80281	4.50199	4.49811	4.44854	ASCL1	achaete-scute complex homolog 1 (Drosophila); BC004425 ENST00000266744 NM_004316
16982161	0.0181037	-0.507507	-1.42159	6.25204	6.59361	6.42349	5.77531	6.06547	5.90584	PDLIM3	PDZ and LIM domain 3; AF002280 AF002282 AF039018 BC027870 BT007341 BX647263 ENST00000284767 ENST00000284770 ENST00000284771 ENST00000504011 ENST00000504355 ENST00000505886 ENST00000512293 ENST00000512380 ENST00000514142 ENST00000514308 ENST00000515261 NM_001114107 NM_001257962 NM_001257963 NM_014476 NR_047562
16745146	0.0210916	0.507427	1.42151	4.19282	4.51402	4.38034	4.67035	4.94503	4.99408	miscellaneous	BC017930
16927684	0.10137	0.507317	1.4214	6.0463	5.4456	5.97964	6.27555	6.23443	6.48351	MIR130B	microRNA 130b; NR_029845
16721232	0.0890722	-0.507297	-1.42138	4.1294	4.30081	4.40061	3.83989	3.42934	4.0397	OR51M1	olfactory receptor, family 51, subfamily M, member 1; BC136912 ENST00000328611 NM_001004756
17117429	0.0504299	0.507257	1.42134	3.52867	3.3082	3.7975	4.02166	4.25416	3.88032	LOC440742	uncharacterized LOC440742; AK124614
16677254	0.248509	-0.507137	-1.42123	5.56278	5.50482	5.03142	4.5941	5.48562	4.49789	SNORA16B	small nucleolar RNA, H/ACA box 16B; NR_004389
16901799	0.359785	-0.506627	-1.42072	3.99989	2.83965	2.63472	2.84351	2.30657	2.8043	LOC100128130	ENST00000418615; uncharacterized LOC100128130; AK130707
17038059	0.0543878	0.506623	1.42072	4.04218	3.77325	4.04383	4.17471	4.67085	4.53357	MICA	MHC class I polypeptide-related sequence A; ENST00000400322 ENST00000460798 ENST00000468652 NR_036523
16746287	0.00185758	-0.506573	-1.42067	7.8652	7.8868	7.73882	7.28803	7.30676	7.37631	miscellaneous	ENST00000416067; ENST00000536853
17126014	0.334288	-0.506517	-1.42062	4.56281	5.45749	4.53812	5.00577	3.82712	4.20598	miscellaneous	ENST00000416067
17005589	0.00183582	-0.506407	-1.42051	7.52259	7.45467	7.47814	7.04114	6.90148	6.99356	HIST1H2AB HIST1H2AE	histone cluster 1, H2ab; histone cluster 1, H2ae; BC093836 ENST00000303910 NM_021052
17105807	0.199256	0.506253	1.42036	4.54971	3.81826	4.36012	4.40899	5.22456	4.6133	miscellaneous	ENST00000476160; M27110
16708260	0.0183306	-0.506227	-1.42033	5.83656	6.14643	5.95954	5.32157	5.65014	5.45214	LINC00263	long intergenic non-protein coding RNA 263; AK023036 NR_026762
16914937	0.277377	0.505577	1.41969	3.29305	3.16647	2.95234	3.69673	4.21112	3.02074	miscellaneous	AK302570; NM_001193421
16699629	0.189253	-0.505533	-1.41965	2.33376	1.63655	1.47057	1.36583	1.15514	1.40331	miscellaneous	ENST00000497112
17123678	0.0643108	-0.505153	-1.41927	4.58959	5.11374	4.79707	4.4463	4.23606	4.30258	miscellaneous	ENST00000416067
16747336	0.0460747	-0.505087	-1.41921	6.45107	6.55258	6.9071	6.06284	6.29804	6.03461	SCARNA10	small Cajal body-specific RNA 10; NR_004387
16906620	0.0747883	0.504983	1.41911	4.19242	4.73357	4.33036	4.81797	5.0344	4.91893	TMEFF2	transmembrane protein with EGF-like and two follistatin-like domains 2; AF179274 ENST00000272771 ENST00000392314 ENST00000409056 ENST00000487771 NM_016192
17125236	0.0728676	0.50461	1.41874	2.19957	2.13274	2.40941	2.76259	3.03178	2.46118	miscellaneous	ENST00000416067
16703713	0.108684	0.50445	1.41858	2.38579	1.97415	1.92615	2.88344	2.6799	2.2361	RN5S309	RNA, 5S ribosomal 309; ENST00000516670
16977908	0.181427	-0.504417	-1.41855	3.23128	3.08604	3.68407	2.3392	3.13442	3.01452	miscellaneous	AF351614; AL834167
16812406	0.0846602	-0.50391	-1.41805	6.19054	5.72732	5.83856	5.73072	5.35708	5.15689	IL16 STARD5	StAR-related lipid transfer (START) domain containing 5; AK097024 AL833554 ENST00000302824 ENST00000325346 ENST00000394653 ENST00000394660 ENST00000559913 ENST00000560156 ENST00000560723 NM_001172128 NM_004513 NM_172217 NM_181900
17114581	0.127534	-0.50374	-1.41788	2.94138	3.24608	3.39179	2.35899	3.08451	2.62453	miscellaneous	BC069439
16889109	0.157495	-0.503553	-1.4177	6.40812	6.46402	6.51432	6.41228	5.66905	5.79447	miscellaneous	AK309349; ENST00000461243
16888801	0.314556	0.503417	1.41757	5.40843	5.25025	4.57887	4.99901	5.54098	6.20781	miscellaneous	ENST00000478197; NM_032321
16661782	0.0699959	0.503373	1.41752	3.48525	3.81731	3.70595	4.38072	4.28574	3.85217	miscellaneous	BC033131
16798080	0.0374164	-0.503143	-1.4173	6.14429	6.31631	5.87914	5.58652	5.49229	5.7515	miscellaneous	BC043194
17025139	0.132199	0.50294	1.4171	3.57254	3.68262	3.25535	4.23768	4.20749	3.57416	miscellaneous	ENST00000367144; NM_018452
16915519	0.136228	0.502857	1.41702	4.91811	4.88815	4.26365	5.16326	5.12605	5.28917	MIR646	microRNA 646; NR_030376
17015817	0.0053356	-0.50283	-1.41699	2.57369	2.7152	2.48393	2.17624	2.05771	2.03038	miscellaneous	BC033996
16673505	0.134228	0.502813	1.41697	5.59749	4.87508	5.43683	5.70686	5.69682	6.01416	MIR557	microRNA 557; NR_030284
16848729	0.078057	0.50276	1.41692	1.88299	2.47185	2.16085	2.87652	2.55075	2.5967	miscellaneous	ENST00000538432
16699106	0.150057	0.502473	1.41664	3.51339	2.84242	3.50842	3.84003	3.80419	3.72743	BATF3	basic leucine zipper transcription factor, ATF-like 3; AK093671 ENST00000243440 ENST00000471382 ENST00000478275 NM_018664
16690752	0.148056	-0.50219	-1.41636	1.99366	2.77433	2.49211	2.02321	1.64441	2.08591	miscellaneous	BC043564; ENST00000525120
16854951	0.0226944	-0.502123	-1.4163	5.59466	5.67846	5.88938	5.02936	5.39292	5.23385	miscellaneous	ENST00000416067; ENST00000475026; ENST00000487439
16732736	0.196777	-0.5021	-1.41627	5.11216	4.53953	4.94178	4.72509	4.51295	3.84913	LOC100652787	uncharacterized LOC100652787; XR_132806
17006580	0.21027	0.501843	1.41602	3.44876	2.95809	3.91147	3.60222	4.06034	4.16129	miscellaneous	ENST00000542218
16976131	0.159286	0.501787	1.41597	2.7913	2.93511	3.15675	2.98778	3.75245	3.64829	RN5S162 RN5S361	RNA, 5S ribosomal 162; RNA, 5S ribosomal 361; ENST00000362686 ENST00000516014
16678288	0.0349376	0.50177	1.41595	4.86191	4.49877	4.4815	5.2465	4.94765	5.15334	miscellaneous	BC130400
16988613	0.264014	-0.50171	-1.41589	4.5262	3.41843	3.7486	3.25276	3.25436	3.68098	miscellaneous	BC047567; ENST00000514131
16798152	0.06817	-0.50156	-1.41574	8.54957	8.47849	8.98554	8.03448	8.17416	8.30028	SNORD116-3 SNORD116-5 SNORD116-7 SNORD116-8 SNORD116-9	ENST00000547292; small nucleolar RNA, C/D box 116-3; small nucleolar RNA, C/D box 116-5; small nucleolar RNA, C/D box 116-7; small nucleolar RNA, C/D box 116-8; small nucleolar RNA, C/D box 116-9; NR_003318 NR_003320 NR_003322 NR_003323 NR_003324
16697362	0.0180362	-0.501467	-1.41565	3.80351	4.04429	3.77247	3.42251	3.38185	3.31151	PDC	phosducin; AF076464 ENST00000340129 ENST00000391997 ENST00000456239 ENST00000497198 NM_002597 NM_022576
16888989	0.109564	0.5014	1.41559	3.9609	3.83601	4.46579	4.49717	4.71192	4.55781	SDPR	; BC016475 ENST00000304141 NM_004657
17047173	0.170751	0.501213	1.4154	4.52007	3.86831	4.11013	5.02207	4.74327	4.23681	miscellaneous	ENST00000572452; ENST00000573869
16937805	0.186813	-0.50115	-1.41534	2.98918	3.6018	2.82917	2.68321	2.25897	2.97452	miscellaneous	BC015715
16918658	0.0127636	-0.50102	-1.41521	7.64365	7.8997	7.82207	7.33493	7.40879	7.11864	MT1P3	metallothionein 1 pseudogene 3; ENST00000438751 ENST00000454184
16749423	0.0643992	0.500713	1.41491	4.96125	5.40799	5.39742	5.84605	5.67682	5.74593	ARNTL2	aryl hydrocarbon receptor nuclear translocator-like 2; AF256215 ENST00000261178 ENST00000266503 ENST00000311001 ENST00000395901 ENST00000539558 ENST00000542388 ENST00000544915 ENST00000546179 NM_001248002 NM_001248003 NM_001248004 NM_001248005 NM_020183
17041260	0.0175629	0.50047	1.41467	5.43268	5.67146	5.75963	5.98358	6.13163	6.24997	HLA-DQA1 HLA-DQA2 LOC100507718 LOC100509457	ENST00000456485; HLA class II histocompatibility antigen, DQ alpha 1 chain-like; major histocompatibility complex, class II, DQ alpha 1; major histocompatibility complex, class II, DQ alpha 2; BC051832 ENST00000241802 ENST00000374940 ENST00000395364 ENST00000415898 ENST00000418023 ENST00000443184 ENST00000446482 ENST00000447735 ENST00000449560 ENST00000453672 ENST00000482745 ENST00000546801 ENST0…
16797981	0.0920686	-0.500257	-1.41447	3.50158	4.06389	3.97068	3.41388	3.38015	3.24135	miscellaneous	BC044639
16961745	0.274278	0.500123	1.41433	2.06079	2.38027	1.53355	3.10121	2.16468	2.20909	miscellaneous	ENST00000422442; ENST00000431421
17090523	0.0468125	0.499967	1.41418	3.56775	3.48934	3.32976	4.01091	3.70658	4.16926	miscellaneous	BC006362; ENST00000372261
16921662	0.189527	-0.499963	-1.41418	1.61357	2.26831	2.45828	1.60286	1.59519	1.64222	miscellaneous	ENST00000440664
17056289	0.268152	-0.499857	-1.41407	3.81341	3.34046	3.64786	3.74074	2.9286	2.63282	MIR550A3	microRNA 550a-3; NR_039600
17109326	0.244024	-0.49953	-1.41375	3.41839	3.79002	4.10643	2.68313	3.628	3.50512	TMEM27	transmembrane protein 27; BC014317 ENST00000380342 NM_020665
16692197	0.00576644	-0.499413	-1.41364	5.44569	5.60916	5.40469	5.06109	4.85137	5.04884	PDZK1 PDZK1P1 PDZK1P2	PDZ domain containing 1; PDZ domain containing 1 pseudogene 1; PDZ domain containing 1 pseudogene 2; AF012281 AK298269 BC006496 BC006518 ENST00000344770 ENST00000401008 ENST00000401011 ENST00000417171 ENST00000425209 ENST00000429537 ENST00000443667 ENST00000449151 ENST00000451928 ENST00000465595 NM_001201325 NM_001201326 NM_002614 NR_003377
16692371	0.00576644	-0.499413	-1.41364	5.44569	5.60916	5.40469	5.06109	4.85137	5.04884	PDZK1 PDZK1P1 PDZK1P2	PDZ domain containing 1; PDZ domain containing 1 pseudogene 1; PDZ domain containing 1 pseudogene 2; AF012281 AK298269 BC006496 BC006518 ENST00000344770 ENST00000401008 ENST00000401011 ENST00000417171 ENST00000425209 ENST00000429537 ENST00000443667 ENST00000449151 ENST00000451928 ENST00000465595 NM_001201325 NM_001201326 NM_002614 NR_003377
16877760	0.0452704	0.4992	1.41343	3.83431	4.24574	3.84409	4.31944	4.64555	4.45675	miscellaneous	ENST00000395856; ENST00000496333
16731548	0.279108	0.499183	1.41341	3.7867	2.69975	3.64195	3.7696	3.88957	3.96678	miscellaneous	AF132811; ENST00000541074
16975465	0.0699524	0.49884	1.41308	4.67593	4.61676	4.29738	5.04122	4.74849	5.29688	miscellaneous	ENST00000509446; ENST00000514924
16678735	0.349092	-0.498313	-1.41256	3.97524	4.11537	4.27533	4.08096	2.80274	3.9873	miscellaneous	BC000450; ENST00000492459
17055894	0.0580956	-0.49791	-1.41217	2.1164	1.8639	2.25302	1.34753	1.54318	1.84888	miscellaneous	ENST00000462546; NR_002711
16717437	0.208174	0.497807	1.41207	2.42057	3.3531	3.06636	3.57654	3.36754	3.38937	CPN1	carboxypeptidase N, polypeptide 1; BC027897 ENST00000370418 ENST00000441382 ENST00000472355 ENST00000477709 NM_001308
17008540	0.128315	0.49755	1.41181	5.08752	5.45939	4.73081	5.77268	5.34093	5.65676	miscellaneous	ENST00000456057; ENST00000487182
17099165	0.175326	-0.497433	-1.4117	5.38303	5.19783	5.46068	4.81383	5.29725	4.43816	miscellaneous	ENST00000486250
16800105	0.29872	-0.49742	-1.41169	3.93273	4.5438	3.64201	2.98028	3.56248	4.08352	LOC100505769	uncharacterized LOC100505769; XR_133068
17041253	0.176393	-0.497417	-1.41168	2.92216	3.2218	3.60836	3.14683	2.35798	2.75526	HLA-DQB1-AS1	HLA-DQB1 antisense RNA 1 (non-protein coding); ENST00000456485
16798290	0.180439	0.4974	1.41167	3.9505	3.59561	4.14621	4.76201	3.92047	4.50204	LOC100506948 SNORD107 SNORD115-13 SNORD115-26 SNORD115-7 SNORD116-28 SNRPN	small nuclear ribonucleoprotein polypeptide N; small nucleolar RNA, C/D box 107; small nucleolar RNA, C/D box 115-13; small nucleolar RNA, C/D box 115-26; small nucleolar RNA, C/D box 115-7; small nucleolar RNA, C/D box 116-28; uncharacterized LOC100506948; AF400494 ENST00000424208
17125668	0.0761647	-0.497373	-1.41164	2.69378	3.14788	2.6147	2.46058	2.15768	2.34598	miscellaneous	ENST00000416067
17020147	0.208765	-0.4973	-1.41157	1.96074	2.91582	2.37028	1.85975	2.06447	1.83072	miscellaneous	BC096288
16721371	0.0894874	0.497197	1.41147	5.74916	5.86846	5.59863	5.9416	6.55194	6.2143	miscellaneous	ENST00000525462
16888979	0.0850457	0.497197	1.41147	4.70229	4.53447	4.58257	5.17434	4.78763	5.34895	miscellaneous	ENST00000435931
16915564	0.00608462	0.497053	1.41133	3.96456	3.78065	3.86915	4.29592	4.30006	4.50954	miscellaneous	AK091496; NM_001252339
16736449	0.126233	0.496973	1.41125	2.5873	3.10914	3.24827	3.61056	3.65385	3.17122	GLTP LOC100292073	uncharacterized LOC100292073; BC081538 NM_016433
16769108	0.356933	-0.496917	-1.41119	2.38561	3.2318	2.59555	3.00988	1.72186	1.99047	miscellaneous	AF536216; ENST00000572861
16759469	0.0995499	-0.496857	-1.41114	4.09418	4.61742	4.02458	3.92022	3.58542	3.73997	SNORA49	small nucleolar RNA, H/ACA box 49; NR_002979
16666640	0.0128653	-0.496563	-1.41085	5.31057	5.22774	5.49159	4.67979	4.96008	4.90034	SAMD13	sterile alpha motif domain containing 13; BC037973 ENST00000370667 ENST00000370668 ENST00000370669 ENST00000370670 ENST00000370671 ENST00000370673 ENST00000394834 ENST00000454967 ENST00000463429 ENST00000479082 NM_001010971 NM_001134663 NM_001134664
17052852	0.00365169	-0.496523	-1.41081	2.75022	2.76249	2.60857	2.27142	2.08887	2.27142	LOC100507525	uncharacterized LOC100507525; XR_113078
16924513	0.0734292	-0.496493	-1.41078	2.41616	2.6992	2.98243	2.30086	2.02312	2.28433	miscellaneous	AY035382
16880275	0.00119427	-0.496267	-1.41056	4.21297	4.30551	4.3566	3.79576	3.74755	3.84297	miscellaneous	ENST00000481791
16981757	0.13581	-0.496033	-1.41033	5.91476	6.16019	5.97714	5.82906	5.62629	5.10864	miscellaneous	BC063685; ENST00000507638
16778413	0.0249869	-0.495	-1.40932	4.12062	4.22868	4.02661	3.42695	3.67726	3.7867	SLC25A15 SUGT1P3 TPTE2P5	suppressor of G2 allele of SKP1 (S. cerevisiae) pseudogene 3; transmembrane phosphoinositide 3-phosphatase and tensin homolog 2 pseudogene 5; ENST00000304932 ENST00000338625 ENST00000379515 ENST00000426521 ENST00000432905 NM_014252 NR_003365 NR_038258 NR_038259
16781838	0.0846324	-0.49496	-1.40928	2.67207	2.79214	3.22684	2.51624	2.29687	2.39306	TRAV5	T cell receptor alpha variable 5; ENST00000390427
16856858	0.0705076	0.494923	1.40925	3.77835	3.25035	3.65505	3.92239	4.27128	3.97485	TLE6	transducin-like enhancer of split 6 (E(sp1) homolog, Drosophila); AK308771 BC007215 BC007329 BC013986 BC020206 ENST00000246112 ENST00000441927 ENST00000447920 ENST00000452088 ENST00000453329 ENST00000468176 ENST00000469572 ENST00000474207 ENST00000478073 ENST00000482627 ENST00000497878 NM_001143986 NM_024760
16996543	0.104315	-0.494863	-1.40919	3.83194	3.75369	3.33263	3.2431	2.8012	3.38937	miscellaneous	NR_030308
17123342	0.113628	0.494773	1.4091	1.47212	1.56996	1.28174	1.60061	2.28312	1.92441	miscellaneous	ENST00000416067
16698415	0.0135106	-0.49473	-1.40906	1.94932	1.91417	1.67554	1.44885	1.29882	1.30717	miscellaneous	ENST00000367177; ENST00000496057
17118744	0.0135106	-0.49473	-1.40906	1.94932	1.91417	1.67554	1.44885	1.29882	1.30717	miscellaneous	ENST00000416067
16845077	0.0368036	0.494583	1.40891	3.58361	3.53663	3.58317	3.89131	4.05396	4.24189	GHDC	GH3 domain containing; AK298933 ENST00000301671 ENST00000393854 ENST00000414034 ENST00000428494 ENST00000436923 NM_001142622 NM_001142623 NM_032484 NR_024573
16908970	0.0180887	0.494553	1.40888	4.34898	4.16762	4.50684	4.77722	4.97552	4.75436	miscellaneous	ENST00000536361; NM_005687
16715847	0.454944	-0.494293	-1.40863	2.3534	3.19596	1.52643	2.54924	1.5384	1.50527	miscellaneous	BC009695; ENST00000480683
16948561	0.0665073	-0.494247	-1.40859	8.45658	8.17606	8.71633	8.02221	7.78554	8.05848	miscellaneous	ENST00000482098
16972153	0.146907	-0.494187	-1.40853	2.84318	3.38147	2.83095	2.11556	2.76542	2.69206	miscellaneous	ENST00000506541; ENST00000509028
16899655	0.269088	0.49399	1.40833	2.62082	2.63384	2.43083	3.70835	2.66849	2.79062	miscellaneous	ENST00000295802; ENST00000475624
16847839	0.0640525	-0.49384	-1.40819	6.79841	6.54336	6.36045	6.36483	5.92921	5.92666	DDX5 MIR5047	DEAD (Asp-Glu-Ala-Asp) box helicase 5; microRNA 5047; BX571764 NR_039969
17049030	0.0773212	-0.493767	-1.40812	2.82603	2.57631	2.44675	2.2735	1.79232	2.30197	miscellaneous	BX640720; ENST00000485586
17121778	0.228678	-0.49366	-1.40801	5.33079	5.18509	4.62738	4.50168	4.11527	5.04533	miscellaneous	ENST00000416067
16880709	0.0634955	-0.493577	-1.40793	2.26693	2.65324	2.15554	1.78783	1.7999	2.00725	miscellaneous	XR_109942
16956223	0.0398742	0.493503	1.40786	2.3898	2.59637	2.47898	2.86676	2.84871	3.23019	LOC285286	uncharacterized LOC285286; AK097190 ENST00000498432
16682316	0.258975	0.493447	1.4078	3.96686	2.92358	3.39914	4.02411	3.51713	4.22868	miscellaneous	ENST00000455405; ENST00000545160
17120370	0.275724	-0.493447	-1.4078	2.36594	3.5201	3.04413	2.69329	2.447	2.30954	miscellaneous	ENST00000416067
16761464	0.0032337	-0.493337	-1.4077	5.03698	5.23938	5.13712	4.60286	4.73933	4.59128	PRH1 PRH1-PRR4 PRR4	PRH1-PRR4 readthrough; proline rich 4 (lacrimal); proline-rich protein HaeIII subfamily 1; AF530472 AK292934 AK292991 AK304321 AK311715 BC058035 BC064553 ENST00000228811 ENST00000431566 ENST00000535024 ENST00000536668 ENST00000539179 ENST00000539285 ENST00000540107 ENST00000542658 ENST00000542881 ENST00000544994 ENST00000546265 ENST00000570329 ENST00000570336 ENST00000570392 ENST00000570404 ENST0…
16834111	0.00992684	-0.49329	-1.40765	6.30717	6.37575	6.10762	5.8509	5.66644	5.79333	TMEM99	transmembrane protein 99; AK298616 ENST00000301665 ENST00000436612 ENST00000496847 NM_001195386 NM_001195387 NM_145274
17069968	0.209744	-0.493193	-1.40756	3.20589	3.15459	3.99577	2.72398	3.2646	2.88809	miscellaneous	ENST00000518916; ENST00000523133
16767414	0.0910499	-0.493153	-1.40752	3.01778	3.52197	3.44405	3.07606	2.53726	2.89102	miscellaneous	ENST00000550216
16690170	0.21384	-0.4931	-1.40747	4.3702	3.78527	4.61462	3.94194	3.31649	4.03236	miscellaneous	AF161492; BC034669
16920753	0.143824	-0.49298	-1.40735	4.07818	4.4341	4.52229	3.5315	4.27418	3.74995	miscellaneous	ENST00000443966; ENST00000453292
16768712	0.04456	0.492887	1.40726	2.42565	2.29076	2.33315	2.62518	2.85797	3.04507	miscellaneous	BC013319; ENST00000549499
16732351	0.242917	-0.492853	-1.40723	3.79801	3.14708	3.48837	3.49032	2.47056	2.99402	miscellaneous	NR_034160
16992957	0.103641	0.49282	1.40719	3.98047	3.76864	4.39809	4.66353	4.52662	4.43551	FGFR4	fibroblast growth factor receptor 4; AB209631 AF202063 AF359241 AF359246 AK301169 BC011847 ENST00000292408 ENST00000292410 ENST00000377207 ENST00000393637 ENST00000393648 ENST00000426612 ENST00000430285 ENST00000502906 ENST00000503708 ENST00000508139 ENST00000509511 ENST00000511076 ENST00000513423 EU826602 EU826603 JN007471 JN007472 JN007473 JN007474 JN007475 JN007476 JN007477 JN007478 JN007479 J…
16882536	0.204847	-0.492557	-1.40694	5.20676	5.69964	5.01296	5.15009	4.96685	4.32475	LOC730268	anaphase-promoting complex subunit 1-like; XM_001713850
16830235	0.245821	-0.492437	-1.40682	3.7157	4.17353	3.12843	2.86865	3.23753	3.43417	ALOX12P2	arachidonate 12-lipoxygenase pseudogene 2; ENST00000574183
16934743	0.216038	0.49241	1.40679	2.61953	2.04947	3.02038	2.81212	3.18494	3.16955	SSTR3	somatostatin receptor 3; AK291165 ENST00000328544 ENST00000402501 NM_001051
16998443	0.0817367	-0.4923	-1.40669	2.87617	3.44242	3.2625	2.51663	2.92939	2.65817	miscellaneous	ENST00000283109; ENST00000511012
17057966	0.143954	0.49225	1.40664	4.39894	3.72217	3.89981	4.82983	4.45385	4.21399	PHKG1	phosphorylase kinase, gamma 1 (muscle); AK293180 AK299429 AK300928 BC051327 BC069655 BC069679 BC069738 BC069754 BC074753 ENST00000297373 ENST00000395428 ENST00000432123 ENST00000446428 ENST00000452681 ENST00000467726 ENST00000471665 ENST00000492124 ENST00000537360 NM_001258459 NM_001258460 NM_006213 NR_047689
16990716	0.0456027	-0.491917	-1.40631	2.25798	2.33863	2.66172	1.9716	1.96762	1.84336	miscellaneous	AF313455; ENST00000514688
17024594	0.038391	-0.49179	-1.40619	5.00946	5.32354	4.90585	4.69738	4.62312	4.44298	miscellaneous	BC020986; ENST00000340881
16945230	0.0402537	-0.491713	-1.40611	4.09741	4.07831	3.80086	3.50695	3.71707	3.27742	miscellaneous	ENST00000471626
17091392	0.0545405	0.49161	1.40601	4.49453	4.56143	4.75061	4.91711	5.37624	4.98805	miscellaneous	NR_036251
17022616	0.20416	-0.491607	-1.40601	4.81414	4.19272	3.894	3.56935	4.00185	3.85484	miscellaneous	AY532924
16798164	0.100485	-0.491587	-1.40599	7.36861	7.74505	7.95008	7.29293	6.89224	7.40381	SNORD116-14	small nucleolar RNA, C/D box 116-14; NR_003329
16741329	0.107161	0.491333	1.40574	3.85797	3.66661	3.81804	4.56621	4.32156	3.92885	miscellaneous	ENST00000536637
16960344	0.155187	-0.491217	-1.40563	8.45881	8.98811	8.22351	8.14105	7.95332	8.10241	TM4SF18	transmembrane 4 L six family member 18; BC014339 ENST00000296059 ENST00000468398 ENST00000470080 ENST00000474754 ENST00000491182 NM_001184723 NM_138786
16905196	0.285598	0.49114	1.40556	2.16089	1.94266	2.41867	2.34871	2.29979	3.34714	miscellaneous	BC012842; ENST00000497760
16662712	0.0411192	-0.491	-1.40542	2.40097	2.68176	2.42678	1.80717	1.97969	2.24965	miscellaneous	NR_037432
16859205	0.00489271	-0.490963	-1.40538	7.7114	7.85365	7.64799	7.1257	7.28071	7.33374	UCA1	; AK024303 NR_015379
17053421	0.0594166	0.490877	1.4053	4.5619	4.35824	4.08191	4.74264	4.90557	4.82647	TMEM176A	transmembrane protein 176A; AF258340 AK123468 BC008303 ENST00000004103 ENST00000461345 ENST00000462826 ENST00000468689 ENST00000475007 ENST00000475536 ENST00000475710 ENST00000481305 ENST00000484928 ENST00000494349 NM_018487
16797378	0.0810403	-0.490687	-1.40511	4.09106	4.64318	4.20116	3.71555	3.73482	4.01297	IGHG1	immunoglobulin heavy constant gamma 1 (G1m marker); BC019046 ENST00000390548
16879564	0.0152358	0.490647	1.40507	3.58629	3.55389	3.31716	4.03309	3.89747	3.99872	ABCG8	ATP-binding cassette, sub-family G (WHITE), member 8; AF324494 ENST00000272286 NM_022437
16683470	0.0614455	-0.490423	-1.40486	6.14779	6.2143	5.74415	5.47142	5.48634	5.67721	SRSF10	serine/arginine-rich splicing factor 10; BC071575 ENST00000485841
16807452	0.519651	-0.49037	-1.40481	1.66851	3.52353	1.60399	1.98427	1.80253	1.53812	miscellaneous	NR_002208
16767744	0.204555	-0.490343	-1.40478	7.28255	7.6863	6.75512	6.90235	6.70382	6.64677	miscellaneous	BC015599; ENST00000551070
16765788	0.159324	0.49005	1.40449	2.88925	3.34204	3.04266	4.00465	3.53602	3.20343	miscellaneous	ENST00000552080
17112954	0.0422858	-0.49005	-1.40449	2.7635	3.19638	3.03911	2.45797	2.43923	2.63164	miscellaneous	ENST00000425463; ENST00000470724
17008651	0.0868023	-0.490027	-1.40447	3.08918	3.11548	3.62168	2.82492	2.91782	2.61352	miscellaneous	ENST00000372883; ENST00000372901
17125014	0.00526623	-0.48993	-1.40438	5.2355	5.18286	5.06279	4.65657	4.64583	4.70896	miscellaneous	ENST00000416067
16933559	0.19768	-0.4899	-1.40435	3.34241	3.95425	3.06405	2.94901	3.0922	2.8498	miscellaneous	AL035364
16818540	0.0299722	-0.489787	-1.40424	2.44554	2.27126	2.05045	1.93461	1.71073	1.65255	miscellaneous	ENST00000363564; ENST00000407030
17016383	0.121014	-0.489727	-1.40418	5.00854	5.03913	5.11372	4.18341	4.72299	4.78581	HIST1H4A HIST1H4B HIST1H4C HIST1H4D HIST1H4E HIST1H4F HIST1H4H HIST1H4I HIST1H4J HIST1H4K HIST1H4L HIST2H4A HIST2H4B HIST4H4	histone cluster 1, H4a; histone cluster 1, H4b; histone cluster 1, H4c; histone cluster 1, H4d; histone cluster 1, H4e; histone cluster 1, H4f; histone cluster 1, H4h; histone cluster 1, H4i; histone cluster 1, H4j; histone cluster 1, H4k; histone cluster 1, H4l; histone cluster 2, H4a; histone cluster 2, H4b; histone cluster 4, H4; BC128104 ENST00000340756 NM_003539
16742333	0.324979	-0.48971	-1.40416	5.60612	5.38713	6.0509	5.56184	5.56052	4.45266	miscellaneous	ENST00000356136; ENST00000533590
17088910	0.344739	-0.489587	-1.40404	4.24769	5.23706	3.90765	4.04221	4.14401	3.73742	miscellaneous	ENST00000373629; ENST00000460253
17023922	0.222902	-0.489477	-1.40394	4.98521	5.50887	4.53311	4.42884	4.82572	4.3042	MIR3662	microRNA 3662; NR_037435
17044403	0.0957307	-0.4894	-1.40386	3.24923	3.29478	2.7617	2.8885	2.39932	2.54969	miscellaneous	ENST00000396475; ENST00000472674
16913716	0.0457399	0.489387	1.40385	3.6325	3.37885	3.71555	3.93362	4.32871	3.93273	miscellaneous	ENST00000482619; ENST00000493450
17092846	0.31585	0.489367	1.40383	1.3873	2.00145	1.92804	1.62784	2.28139	2.87566	IFNA22P	interferon, alpha 22, pseudogene; NR_036676
16761578	0.034909	-0.489287	-1.40375	3.19757	2.99812	2.83365	2.63464	2.63513	2.29171	LOC338817	ENST00000545829; uncharacterized LOC338817; NR_033890
16766578	0.00316188	-0.489043	-1.40351	5.66472	5.72645	5.69621	5.28103	5.1306	5.20862	DDIT3	DNA-damage-inducible transcript 3; BC003637 ENST00000346473 ENST00000547303 ENST00000547526 ENST00000550148 ENST00000551116 ENST00000552740 NM_001195053 NM_001195054 NM_001195055 NM_001195056 NM_001195057 NM_004083
16705143	0.0577644	-0.48898	-1.40345	2.23189	2.69685	2.42391	1.99092	2.01472	1.88007	miscellaneous	ENST00000433653; ENST00000486074
17120830	0.216786	-0.4888	-1.40328	3.79638	3.67806	3.98171	2.77645	3.67852	3.53478	miscellaneous	ENST00000416067
16841212	0.231635	-0.48876	-1.40324	2.26177	2.88571	3.04038	2.73299	1.90054	2.08805	MYH8	myosin, heavy chain 8, skeletal muscle, perinatal; ENST00000252173 ENST00000403437 M36769 NM_002472
17045069	0.155179	-0.488693	-1.40317	2.72386	3.30835	2.5572	2.54437	2.1051	2.47386	RN5S229	RNA, 5S ribosomal 229; ENST00000410809
16825897	0.163715	0.48866	1.40314	4.30732	3.53487	4.14564	4.38833	4.64588	4.4196	BCL7C	B-cell CLL/lymphoma 7C; BC058863 ENST00000215115 ENST00000380317 ENST00000574418 NM_004765
16925450	0.0828754	-0.48863	-1.40311	4.73547	4.76925	4.36625	4.46189	3.94801	3.99518	miscellaneous	BC038671; NR_038894
16798812	0.258928	-0.48859	-1.40307	4.5377	4.78008	3.98501	4.34	4.10472	3.3923	ARHGAP11B LOC100288637	OTU domain containing 7A pseudogene; Rho GTPase activating protein 11B; ENST00000562954 ENST00000569416 NR_038253 NR_038254 NR_038255
16840417	0.0115974	0.488463	1.40295	3.96532	3.70581	3.94405	4.45394	4.22381	4.40282	SLC13A5	solute carrier family 13 (sodium-dependent citrate transporter), member 5; AK131206 AK297612 AY151833 BC104795 BC112151 BC143689 ENST00000293800 ENST00000381074 ENST00000433363 ENST00000570687 ENST00000572094 ENST00000572352 ENST00000572727 ENST00000573648 ENST00000574580 ENST00000574824 ENST00000575230 ENST00000576323 NM_001143838 NM_177550
16946328	0.0757971	-0.488317	-1.40281	6.1621	6.57494	6.03868	5.91135	5.55471	5.84471	miscellaneous	ENST00000446041; ENST00000513887
16748490	0.0185153	-0.488277	-1.40277	5.36333	5.38182	5.36258	4.76237	4.88032	5.00021	APOLD1	apolipoprotein L domain containing 1; BC126433 ENST00000326765 ENST00000356591 NM_001130415 NM_030817
16961648	0.183247	-0.48825	-1.40274	5.30844	4.88916	4.43414	4.59823	4.32957	4.23919	RNU4-4P	RNA, U4 small nuclear 4, pseudogene; ENST00000364588
16679897	0.0489636	-0.48824	-1.40273	5.90371	6.27602	5.88617	5.44479	5.58556	5.57083	miscellaneous	AK024248; AK294489
16699572	0.0489636	-0.48824	-1.40273	5.90371	6.27602	5.88617	5.44479	5.58556	5.57083	miscellaneous	ENST00000477026; ENST00000494642
16704088	0.0489636	-0.48824	-1.40273	5.90371	6.27602	5.88617	5.44479	5.58556	5.57083	miscellaneous	NR_024497
16733806	0.0489636	-0.48824	-1.40273	5.90371	6.27602	5.88617	5.44479	5.58556	5.57083	miscellaneous	AK125040
16822254	0.0489636	-0.48824	-1.40273	5.90371	6.27602	5.88617	5.44479	5.58556	5.57083	miscellaneous	XR_132827
16866392	0.0489636	-0.48824	-1.40273	5.90371	6.27602	5.88617	5.44479	5.58556	5.57083	miscellaneous	XR_132828
16950181	0.0489636	-0.48824	-1.40273	5.90371	6.27602	5.88617	5.44479	5.58556	5.57083	miscellaneous	ENST00000431569
16979334	0.0489636	-0.48824	-1.40273	5.90371	6.27602	5.88617	5.44479	5.58556	5.57083	miscellaneous	AK294946
17091901	0.0489636	-0.48824	-1.40273	5.90371	6.27602	5.88617	5.44479	5.58556	5.57083	miscellaneous	ENST00000503395; NR_027156
16849746	0.0135574	0.488103	1.4026	5.16848	5.11091	5.38607	5.5601	5.73733	5.83234	AZI1	5-azacytidine induced 1; AB029041 ENST00000269392 ENST00000374782 ENST00000450824 NM_001009811 NM_014984
17076627	0.128526	0.487963	1.40246	3.72231	3.15809	3.75762	4.02995	4.04117	4.03079	NKX6-3	NK6 homeobox 3; AK057898 ENST00000425142 ENST00000518699 ENST00000524115 NM_152568
17117911	0.024887	0.48795	1.40245	6.79682	6.55411	6.7716	7.16153	7.39607	7.02878	IQSEC3	IQ motif and Sec7 domain 3; BC024764 NM_001170738
16889954	0.195563	0.48787	1.40237	5.53577	4.64298	4.99515	5.60928	5.41407	5.61416	SNORD51	small nucleolar RNA, C/D box 51; NR_002589
17009760	0.0174948	0.48787	1.40237	8.18844	8.22929	8.43137	8.79456	8.73108	8.78707	FAM83B	family with sequence similarity 83, member B; BC101628 ENST00000306858 NM_001010872
16778458	0.154849	-0.487717	-1.40222	1.96978	1.47348	2.23766	1.31303	1.40246	1.50228	miscellaneous	ENST00000499385
16765404	0.0108562	-0.487707	-1.40221	4.43284	4.71706	4.59438	3.97275	4.15536	4.15305	CALCOCO1	calcium binding and coiled-coil domain 1; AB040969 AK294424 AK296497 AK309199 AY358397 AY563137 BC003177 BX538208 CR533567 ENST00000262059 ENST00000342760 ENST00000413257 ENST00000430117 ENST00000454332 ENST00000546443 ENST00000546619 ENST00000546774 ENST00000547949 ENST00000547988 ENST00000548177 ENST00000548263 ENST00000548431 ENST00000549173 ENST00000549349 ENST00000549613 ENST00000549688 ENST…
16673520	0.131205	0.487667	1.40218	2.59444	2.57785	2.57785	3.39867	3.09565	2.71882	RN5S66	RNA, 5S ribosomal 66; ENST00000517178
16788725	0.222481	-0.48764	-1.40215	4.61018	3.70093	4.38892	3.51402	4.10532	3.61777	MIR329-1	microRNA 329-1; NR_029967
16895333	0.0295285	-0.487507	-1.40202	3.33446	3.36722	3.40173	3.03138	2.89635	2.71316	miscellaneous	ENST00000380809; ENST00000492985
16926383	0.181732	0.486997	1.40152	4.32288	4.20648	4.29633	4.97466	5.03642	4.2756	KRTAP10-1	keratin associated protein 10-1; BC120959 ENST00000400375 NM_198691
16888999	0.0572419	0.48666	1.4012	2.35127	2.45226	2.77458	2.98786	3.06447	2.98576	PCGEM1	prostate-specific transcript 1 (non-protein coding); ENST00000454040 NR_002769
16933627	0.118243	0.486607	1.40115	2.94967	2.8837	2.83797	3.49832	3.00862	3.62422	miscellaneous	ENST00000461286
16679777	0.146408	0.486527	1.40107	2.64787	2.83387	2.68948	2.82032	3.56839	3.24209	OR2L2	olfactory receptor, family 2, subfamily L, member 2; BC104792 ENST00000366479 NM_001004686
16929197	0.113616	-0.4865	-1.40104	2.0208	2.52437	1.91758	1.65251	1.59054	1.7602	RN5S496	RNA, 5S ribosomal 496; ENST00000391240
16986632	0.172804	-0.48642	-1.40096	3.6909	4.40319	3.66412	3.19852	3.45276	3.64767	CMYA5	cardiomyopathy associated 5; AL831986 ENST00000446378 ENST00000505466 ENST00000506603 NM_153610
16658674	0.118554	0.486307	1.40085	4.29572	3.80943	4.41091	4.65301	4.65531	4.66666	TMEM201	transmembrane protein 201; BC121187 ENST00000340305 ENST00000340381 ENST00000377376 ENST00000508400 NM_001010866 NM_001130924
16700669	0.0310969	0.48628	1.40083	2.6133	2.86889	2.49518	3.16451	3.04743	3.22427	LOC100506795	uncharacterized LOC100506795; BC040195 NR_038426
17048840	0.0523066	-0.48626	-1.40081	2.88702	2.62592	2.44546	2.22452	2.08981	2.18529	MIR3609	microRNA 3609; NR_037403
16942732	0.143224	0.486027	1.40058	2.81198	2.17676	2.70064	2.80482	3.40373	2.93891	miscellaneous	XR_133549
16782060	0.0629976	0.486013	1.40057	4.76062	4.50322	4.69351	4.83998	5.29498	5.28043	TRAJ32	T cell receptor alpha joining 32; ENST00000390505
16757574	0.10049	0.485967	1.40052	3.05323	3.21433	2.60036	3.32509	3.62954	3.37119	miscellaneous	ENST00000531024
16786060	0.0100412	-0.485857	-1.40042	3.27678	3.25939	3.02858	2.69805	2.81226	2.59687	LOC145474	uncharacterized LOC145474; NR_027046
17051157	0.407503	0.485843	1.4004	2.92011	3.42369	2.33479	3.05125	2.88127	4.2036	RNU7-27P	RNA, U7 small nuclear 27 pseudogene; ENST00000459281
16987381	0.190645	-0.48582	-1.40038	3.63925	4.31687	4.44343	3.66086	3.66399	3.61724	RFESD	Rieske (Fe-S) domain containing; BC024023 BC035110 BC048979 ENST00000311364 ENST00000380005 ENST00000458310 ENST00000504893 ENST00000506212 ENST00000511684 ENST00000513950 NM_001131065 NM_001131066 NM_173362
16692080	0.164417	-0.48571	-1.40027	4.19616	4.73621	3.93851	3.6365	3.93273	3.84452	LOC100505987	uncharacterized LOC100505987; XR_110833
16794370	0.0825646	-0.485703	-1.40027	2.67537	3.20239	2.72301	2.50897	2.45211	2.18258	miscellaneous	ENST00000554024; ENST00000555993
16994774	0.208626	-0.485643	-1.40021	4.08297	4.35436	4.33755	3.51856	4.31468	3.48471	miscellaneous	ENST00000521745; L33477
16872419	0.422071	-0.485517	-1.40009	3.39006	3.34323	3.17873	3.77917	2.44675	2.22955	miscellaneous	ENST00000392035; NM_001256440
17123568	0.19073	-0.485507	-1.40008	5.37829	6.23505	5.64765	5.16223	5.31544	5.3268	miscellaneous	ENST00000416067
16980003	0.234045	0.485247	1.39983	5.09413	5.42868	4.92429	6.06793	5.08301	5.7519	miscellaneous	ENST00000394225; ENST00000507764
16659788	0.0540618	-0.485043	-1.39963	4.83148	4.67558	4.75235	4.29381	4.02829	4.48218	C1orf64	chromosome 1 open reading frame 64; AK127425 ENST00000329454 NM_178840
17125522	0.115014	-0.48493	-1.39952	5.09557	5.06494	4.96583	4.90363	4.26798	4.49994	miscellaneous	ENST00000416067
16996880	0.201817	-0.484743	-1.39934	4.47854	3.87077	3.57662	3.46452	3.67184	3.33534	miscellaneous	BC109069; ENST00000515027
17065117	0.12529	0.484667	1.39926	4.14746	3.51452	3.56777	4.32845	4.06097	4.29433	miscellaneous	BC022082
16797520	0.0767623	0.48456	1.39916	4.30056	4.56515	4.86409	5.23342	5.0513	4.89876	IGHV4-34	Y13056; immunoglobulin heavy variable 4-34; ENST00000390616
16961675	0.1718	-0.48443	-1.39903	3.37432	4.01205	3.63565	3.40642	3.41759	2.74472	NAALADL2-AS2	NAALADL2 antisense RNA 2 (non-protein coding); ENST00000424690
16768911	0.0607593	-0.484393	-1.399	1.50286	1.78884	1.96523	1.14978	1.527	1.12697	MIR4495	microRNA 4495; NR_039716
17125272	0.0142624	-0.484273	-1.39888	3.6905	3.92278	3.93585	3.30889	3.35638	3.43104	miscellaneous	ENST00000416067
16768006	0.127682	-0.48424	-1.39885	3.67985	4.25858	3.62461	3.38538	3.59279	3.13215	MIR618	microRNA 618; NR_030349
16863209	0.253438	-0.483927	-1.39854	4.18273	5.05988	4.09778	4.08617	3.68995	4.11249	miscellaneous	ENST00000391953; ENST00000544944
16905472	0.150967	0.48378	1.3984	3.69493	3.35772	4.12257	4.26578	4.29194	4.06884	miscellaneous	NR_040001
16911587	0.153286	-0.483733	-1.39836	3.54753	3.86004	3.11696	3.01703	3.05094	3.00536	MACROD2-IT1	MACROD2 intronic transcript 1 (non-protein coding); ENST00000448536
16917772	0.0473826	-0.483507	-1.39814	1.72585	2.15833	2.08586	1.60468	1.3253	1.58954	miscellaneous	ENST00000351817; NM_033176
17071438	0.129242	-0.48341	-1.39804	5.64101	5.25953	5.02001	5.0988	4.49119	4.88033	miscellaneous	ENST00000341084; ENST00000519424
16894359	0.247042	-0.48336	-1.398	4.99647	5.83054	4.87492	4.73074	4.68033	4.84078	miscellaneous	ENST00000478059
16810884	0.253495	-0.48328	-1.39792	2.67997	2.25207	2.67997	1.44285	2.31761	2.40171	miscellaneous	ENST00000562028; ENST00000568515
16699290	0.0614005	-0.48323	-1.39787	5.27288	5.54042	5.02847	4.79944	4.96337	4.62927	ESRRG	estrogen-related receptor gamma; AB307715 AB362218 AF058291 AF094518 AK131193 AK290945 AK291028 AK291647 AK298851 AY388456 AY388457 AY388458 AY388459 AY388460 AY388461 BC064700 ENST00000354407 ENST00000359162 ENST00000360012 ENST00000361395 ENST00000361525 ENST00000366937 ENST00000366938 ENST00000366940 ENST00000391890 ENST00000408911 ENST00000459825 ENST00000459955 ENST00000463665 ENST0000046991…
16884280	0.168523	-0.483177	-1.39782	4.38915	3.63067	3.89399	3.78382	3.51229	3.16817	LOC440894	uncharacterized LOC440894; NR_046110 NR_046111
16891515	0.214602	-0.483093	-1.39774	3.35664	3.43077	4.06864	2.94725	3.60703	2.85249	miscellaneous	ENST00000356251; ENST00000497589
16923543	0.177368	0.482853	1.3975	3.27722	3.21189	3.45426	3.86474	4.17984	3.34735	miscellaneous	ENST00000389690; ENST00000419699
17124422	0.0932401	-0.482767	-1.39742	3.21688	3.81139	3.43909	2.86912	3.09634	3.0536	miscellaneous	ENST00000416067
17013195	0.59344	0.48271	1.39737	1.79795	2.04581	4.1269	2.80029	2.86703	3.75147	RN5S221	RNA, 5S ribosomal 221; ENST00000411271
17119472	0.59344	0.48271	1.39737	1.79795	2.04581	4.1269	2.80029	2.86703	3.75147	miscellaneous	ENST00000416067
17122344	0.213528	0.48271	1.39737	4.41308	4.38916	4.25213	4.29277	5.10864	5.10109	miscellaneous	ENST00000416067
16711703	0.220295	0.482613	1.39727	2.86256	3.59374	2.6893	3.64677	3.4819	3.46477	miscellaneous	ENST00000391203; NR_027082
16977925	0.0107447	-0.482173	-1.39685	6.66256	6.72433	6.56716	6.02054	6.2015	6.28549	FAM13A	family with sequence similarity 13, member A; AK091328 AK091787 AK091881 AK123724 AK296932 AK298262 BC041029 BC063126 BC086875 BX647410 ENST00000264344 ENST00000395002 ENST00000502459 ENST00000502914 ENST00000503556 ENST00000504836 ENST00000506433 ENST00000507352 ENST00000508360 ENST00000508369 ENST00000509094 ENST00000509478 ENST00000511573 ENST00000511976 ENST00000512339 ENST00000513837 ENST000…
16789174	0.0599337	0.482093	1.39677	3.30663	3.4384	2.95117	3.8708	3.63848	3.6332	LOC441698	ras-related protein Rap-2c-like; XM_003403520
17023463	0.0899232	-0.481953	-1.39663	2.73822	2.86104	3.27702	2.54708	2.47914	2.4042	miscellaneous	ENST00000525459
16871933	0.0359646	-0.481873	-1.39656	4.75982	4.50094	4.35254	3.87392	4.18015	4.11361	CATSPERG	catsper channel auxiliary subunit gamma; ENST00000467739
16829782	0.35189	0.481857	1.39654	3.71464	2.34893	3.22288	3.63355	3.33249	3.76598	miscellaneous	ENST00000575411
16705961	0.0431219	-0.48181	-1.39649	6.13421	6.37847	6.20702	5.86029	5.91016	5.50382	DDIT4	DNA-damage-inducible transcript 4; BC007714 ENST00000307365 ENST00000471240 ENST00000473155 ENST00000491934 NM_019058
17126174	0.258088	0.481723	1.39641	5.27195	5.69897	6.29956	5.91609	6.58953	6.21003	miscellaneous	ENST00000416067
16666353	0.147723	-0.48165	-1.39634	3.75268	4.26361	3.51582	3.53198	3.17224	3.38294	miscellaneous	ENST00000477717; ENST00000496845
17019829	0.457917	0.48164	1.39633	2.42141	2.3416	2.96487	2.09307	3.21475	3.86498	RNU7-65P	RNA, U7 small nuclear 65 pseudogene; ENST00000516648
17048665	0.438396	-0.481627	-1.39632	1.79795	3.52837	2.58835	2.14581	2.33947	1.98451	miscellaneous	ENST00000413338; ENST00000537881
17065652	0.106042	0.4815	1.39619	2.44988	2.63234	2.6166	2.73798	3.36576	3.03958	MSRA	methionine sulfoxide reductase A; ENST00000517594
17016366	0.0545775	0.481377	1.39608	2.78449	3.13864	2.67552	3.19696	3.42284	3.42298	HIST1H2AB HIST1H2AE	histone cluster 1, H2ab; histone cluster 1, H2ae; BC125140 ENST00000259791 NM_003513
16712528	0.241892	-0.481217	-1.39592	4.15709	5.00033	4.90526	4.6412	3.88769	4.09014	PRINS	; AK022045 ENST00000443921
16735529	0.327719	-0.48104	-1.39575	1.79795	2.87035	1.73007	1.7825	1.86558	1.30717	miscellaneous	ENST00000325884; ENST00000531618
17117441	0.112201	-0.48103	-1.39574	6.17824	6.33667	6.78944	5.92944	6.21617	5.71565	MIG7	mig-7; DQ080207
16776491	0.170897	0.480963	1.39568	5.03034	4.32729	4.59447	5.51299	4.81931	5.06269	miscellaneous	BC035559; ENST00000478681
17011560	0.0530978	-0.480817	-1.39553	5.20388	5.28872	4.96132	4.8656	4.4032	4.74267	miscellaneous	ENST00000368966
17114774	0.00248195	0.48077	1.39549	7.08892	6.98925	7.15652	7.59558	7.62403	7.45739	MIR891A	microRNA 891a; NR_030581
17118336	0.0953434	0.48062	1.39534	4.08845	4.51426	3.92734	4.45552	4.64072	4.87567	LOC100131395	uncharacterized LOC100131395; AK127105
16675192	0.211332	-0.48046	-1.39519	5.13932	5.82438	5.12574	5.33534	4.66491	4.64781	OCLM	oculomedin; AF142063 ENST00000574641 NM_022375
16756960	0.0395732	-0.48031	-1.39504	4.77454	4.99991	4.82479	4.16826	4.39562	4.59443	FAM216A	family with sequence similarity 216, member A; BC020967 ENST00000377673 ENST00000547539 ENST00000548449 NM_013300
17115002	0.0696867	-0.480303	-1.39504	3.28717	3.79791	3.68441	3.01191	3.30331	3.01336	MAGEA10 MAGEA10-MAGEA5 MAGEA5	MAGEA10-MAGEA5 readthrough; melanoma antigen family A, 10; melanoma antigen family A, 5; BC004105 ENST00000244096 ENST00000370323 ENST00000427322 ENST00000444834 ENST00000509345 NM_001011543 NM_001204811 NM_001251828 NM_021048 NM_021049
16660151	0.0164939	0.48022	1.39496	4.08959	3.85568	4.01037	4.4778	4.48199	4.43651	ACTL8	actin-like 8; BC028909 ENST00000375406 NM_030812
16923738	0.0538281	0.480217	1.39495	3.62646	3.38789	3.87	4.15733	4.21314	3.95453	LINC00334	long intergenic non-protein coding RNA 334; AF426268 ENST00000328344
16795963	0.124389	-0.48004	-1.39478	5.37201	5.51077	5.88611	5.48804	4.88363	4.9571	miscellaneous	ENST00000435962; ENST00000554424
16924183	0.0474152	0.47993	1.39468	3.04441	3.06636	3.44575	3.85123	3.64931	3.49577	ANKRD20A11P	ankyrin repeat domain 20 family, member A11, pseudogene; AF426257 ENST00000344693 NR_027270
16661497	0.0558743	0.479897	1.39464	3.33924	3.57891	3.82741	3.91774	4.08454	4.18297	C1orf38	chromosome 1 open reading frame 38; AK303090 ENST00000328928 ENST00000373921 ENST00000373925 ENST00000373927 ENST00000442118 ENST00000456990 ENST00000466068 ENST00000467258 ENST00000492877 NM_001039477 NM_001105556 NM_004848
16713598	0.00891691	0.47979	1.39454	4.74126	4.49767	4.53825	5.16207	5.06499	4.98949	miscellaneous	AK057413; NR_024472
16708875	0.0492199	0.479743	1.3945	3.08774	2.77631	3.15256	3.44289	3.49202	3.52093	miscellaneous	ENST00000369777; ENST00000465048
17103394	0.207681	0.47968	1.39443	1.95611	2.52801	2.69063	2.76149	3.31124	2.54106	miscellaneous	ENST00000472440; ENST00000492873
16709198	0.14077	-0.47964	-1.3944	3.63948	3.79272	4.10905	3.76773	3.05415	3.28045	LOC282997	; NR_026932
17114723	0.129683	0.479517	1.39428	2.44542	3.05727	3.06274	3.15455	3.45847	3.39096	SPANXD SPANXE	SPANX family, member D; SPANX family, member E; AY920734 AY920740 ENST00000370515 NM_032417 NM_145665
16788562	0.128171	0.479337	1.3941	4.78625	4.23168	4.77048	5.09243	4.77048	5.36351	miscellaneous	ENST00000553465; NR_024149
16978076	0.145321	-0.479137	-1.39391	1.67097	2.1669	2.39868	1.71422	1.4734	1.61152	miscellaneous	AF055634; ENST00000331502
16848058	0.073312	-0.478997	-1.39377	4.63495	4.44385	4.22595	4.18609	3.66366	4.01801	miscellaneous	AB003103; XR_109422
16800952	0.00656424	-0.478957	-1.39374	2.26932	2.38452	2.43333	1.85572	1.90055	1.89403	miscellaneous	ENST00000415425; ENST00000560632
16971377	0.0702663	-0.478837	-1.39362	1.94417	2.34169	2.32917	1.99422	1.68505	1.49925	miscellaneous	ENST00000365461
16818580	0.37207	0.47882	1.3936	4.70829	4.03283	3.29315	4.22915	4.35915	4.88243	RN5S415	RNA, 5S ribosomal 415; ENST00000517246
16913441	0.14662	0.47877	1.39356	3.90154	3.25823	3.92118	4.19635	4.00709	4.31382	BLCAP NNAT	neuronatin; BC001768 ENST00000062104 ENST00000346199 ENST00000414542 NM_001167820 NM_005386 NM_181689
16934342	0.0347248	-0.478577	-1.39337	5.44651	5.50281	5.12666	5.04301	4.8641	4.73314	LARGE-IT1	LARGE intronic transcript 1 (non-protein coding); ENST00000445391
17057460	0.0902834	-0.47851	-1.3933	6.62905	6.23874	6.77569	6.26172	5.79142	6.15481	SNORA5A	small nucleolar RNA, H/ACA box 5A; NR_002919
16703934	0.0440528	-0.478417	-1.39321	5.8495	6.23302	6.10337	5.64038	5.5553	5.55496	ANKRD30A	ankyrin repeat domain 30A; AF269087 ENST00000361713 NM_052997
16700617	0.00437442	-0.478363	-1.39316	2.63769	2.76355	2.61588	2.08325	2.20271	2.29607	miscellaneous	ENST00000430153; ENST00000484347
16930808	0.00378592	0.478303	1.3931	5.07589	4.87696	5.00101	5.39986	5.4534	5.53551	BK250D10.8	uncharacterized LOC339674; BC068568 ENST00000381348 NR_024355
16944588	0.0415602	-0.478257	-1.39306	4.89882	4.80838	4.93016	4.62209	4.24473	4.33577	SLC15A2	solute carrier family 15 (H+/peptide transporter), member 2; BC044572 ENST00000295605 ENST00000469013 ENST00000469422 ENST00000489711 ENST00000489886 ENST00000542599 NM_001145998 NM_021082
16959146	0.0332101	-0.47824	-1.39304	2.65513	2.46576	2.42797	1.83222	2.23297	2.04895	miscellaneous	ENST00000512430; Y08991
16829557	0.0777079	0.478227	1.39303	4.5517	4.65441	4.1269	4.79748	4.85674	5.11347	SERPINF2	serpin peptidase inhibitor, clade F (alpha-2 antiplasmin, pigment epithelium derived factor), member 2; BC031592 ENST00000324015 ENST00000382061 ENST00000450523 ENST00000453066 NM_000934 NM_001165920 NM_001165921
17125058	0.0646396	-0.478177	-1.39298	4.63136	4.4055	4.67242	4.07084	3.84409	4.35982	miscellaneous	ENST00000416067
16729225	0.0119022	-0.478153	-1.39296	5.63523	5.35642	5.52614	5.16446	4.9231	4.99577	LOC100506127	putative uncharacterized protein FLJ37770-like; AK095089 AK125821 BC040665 ENST00000321844 ENST00000531207
17047382	0.254014	-0.47811	-1.39292	4.75766	5.10826	5.04865	4.87235	3.88882	4.71907	TRIM73	tripartite motif containing 73; ENST00000430211 ENST00000572482
16830455	0.102798	0.478097	1.3929	3.65459	3.69669	3.56089	4.19465	4.36733	3.78448	TMEM102	transmembrane protein 102; BC046189 ENST00000323206 ENST00000396568 NM_178518
16958923	0.100954	-0.47804	-1.39285	5.61015	5.8796	5.25922	5.22528	4.95981	5.12976	miscellaneous	ENST00000416067
16798230	0.0924704	-0.47799	-1.3928	3.36622	3.7841	3.66193	2.94584	3.46716	2.96528	SNORD116-27	small nucleolar RNA, C/D box 116-27; NR_003341
16854816	0.15538	-0.477807	-1.39262	3.37196	3.86499	3.94868	3.57511	2.87293	3.30417	miscellaneous	NR_002838
16779219	0.0513697	0.477637	1.39246	3.45403	3.12703	3.47784	3.84111	3.83235	3.81835	LINC00371	; ENST00000563710 XR_132731
16848051	0.132358	-0.47748	-1.39231	5.38453	5.89474	5.38904	4.70483	5.28819	5.24285	LOC100507049 PITPNC1	; ENST00000299954 ENST00000335257 XR_109422
16900116	0.068058	0.477457	1.39229	4.1611	4.38339	4.61209	4.61665	5.10514	4.86716	IGKV1-9	immunoglobulin kappa variable 1-9; ENST00000493819
16803678	0.321242	-0.477453	-1.39228	5.70696	6.73927	5.67656	5.41635	5.988	5.28608	miscellaneous	ENST00000557983
16784365	0.0870526	0.47742	1.39225	7.928	7.37908	7.83198	8.05046	8.38716	8.1337	miscellaneous	ENST00000357634; ENST00000555112
16949615	0.222894	-0.477317	-1.39215	4.39492	4.71592	3.92328	4.08918	3.39187	4.12112	miscellaneous	ENST00000476929
16719644	0.00333482	-0.47728	-1.39212	9.90304	9.86104	9.91175	9.37836	9.36847	9.49716	BNIP3 BNIP3P1	BCL2/adenovirus E1B 19kDa interacting protein 3; BCL2/adenovirus E1B 19kDa interacting protein 3 pseudogene 1; AF002697 ENST00000368636 ENST00000540159 ENST00000550043 NM_004052
17052104	0.211132	0.477033	1.39188	4.03108	4.39493	3.51301	4.81859	4.32027	4.23126	MIR4468	microRNA 4468; NR_039678
16914548	0.0859599	0.47686	1.39171	2.50544	2.1925	2.70115	2.92063	3.21232	2.69672	miscellaneous	ENST00000515961
16882744	0.0475052	0.47673	1.39159	2.50969	2.95985	2.66343	3.3484	3.16706	3.0477	IGKV1D-27	immunoglobulin kappa variable 1D-27 (pseudogene); ENST00000453184
17088118	0.320314	0.476667	1.39152	2.63178	2.59634	2.23805	3.69306	2.592	2.61111	miscellaneous	NR_039814
16798144	0.0716685	-0.476647	-1.39151	8.55768	8.51099	8.98271	8.10603	8.21045	8.30496	SNORD116-3 SNORD116-5 SNORD116-7 SNORD116-8 SNORD116-9	ENST00000547292; small nucleolar RNA, C/D box 116-3; small nucleolar RNA, C/D box 116-5; small nucleolar RNA, C/D box 116-7; small nucleolar RNA, C/D box 116-8; small nucleolar RNA, C/D box 116-9; NR_003318 NR_003320 NR_003322 NR_003323 NR_003324
16798154	0.0716685	-0.476647	-1.39151	8.55768	8.51099	8.98271	8.10603	8.21045	8.30496	SNORD116-3 SNORD116-5 SNORD116-7 SNORD116-8 SNORD116-9	ENST00000547292; small nucleolar RNA, C/D box 116-3; small nucleolar RNA, C/D box 116-5; small nucleolar RNA, C/D box 116-7; small nucleolar RNA, C/D box 116-8; small nucleolar RNA, C/D box 116-9; NR_003318 NR_003320 NR_003322 NR_003323 NR_003324
17067422	0.356986	-0.4766	-1.39146	3.96203	4.97851	3.86163	4.10293	4.04286	3.22658	RN5S259	RNA, 5S ribosomal 259; ENST00000365541
17078059	0.0910751	-0.476547	-1.39141	2.31469	2.51652	2.87446	2.36138	1.99338	1.92127	miscellaneous	ENST00000426346
16729555	0.51299	-0.47653	-1.39139	3.41236	4.9065	2.96802	3.7643	3.0627	3.03029	miscellaneous	AF438406
16818446	0.221103	0.476153	1.39103	4.86845	4.16107	5.07499	5.175	5.36823	4.98974	IGHV1-12 IGHV3OR16-7 LOC100652818	ig heavy chain V-I region V35-like; immunoglobulin heavy variable 1-12 (pseudogene); immunoglobulin heavy variable 3/OR16-7 (pseudogene); ENST00000438532 ENST00000518307 XM_003403466
16784556	0.0458452	-0.476103	-1.39098	2.56733	2.45636	2.21196	1.6891	2.1051	2.01314	miscellaneous	ENST00000555046
16957309	0.0290771	-0.475937	-1.39082	4.76796	4.62737	4.39297	4.09512	4.02389	4.24148	PLCXD2-AS1	PLCXD2 antisense RNA 1 (non-protein coding); ENST00000493131
17062702	0.394368	0.475913	1.3908	3.70979	2.88918	2.94388	3.1198	4.46492	3.38587	RNU7-54P	RNA, U7 small nuclear 54 pseudogene; ENST00000459236
16766479	0.118314	0.475887	1.39077	3.3333	3.26273	2.72546	3.47819	3.55064	3.72032	STAC3	SH3 and cysteine rich domain 3; AK300688 BC008069 ENST00000332782 ENST00000546246 ENST00000553294 ENST00000553489 ENST00000554003 ENST00000554578 ENST00000557176 NM_145064
16912138	0.393813	-0.475867	-1.39075	2.72196	3.52317	2.10815	1.79293	2.44675	2.686	miscellaneous	AF031824
16795476	0.0895979	0.475743	1.39063	2.60407	2.73814	2.63425	2.81354	3.30468	3.28547	miscellaneous	AB020335; ENST00000554293
16700239	0.00170787	-0.475613	-1.39051	2.40873	2.2882	2.39355	1.95769	1.79795	1.908	HIST3H2A	histone cluster 3, H2a; ENST00000366695 NM_033445
16678914	0.101421	0.47556	1.39046	2.11859	1.91005	1.86309	2.08104	2.62375	2.61362	miscellaneous	BC064905
17125424	0.0411995	-0.475427	-1.39033	6.36467	6.6224	6.28587	5.9595	5.96157	5.92559	miscellaneous	ENST00000416067
16775236	0.195844	-0.475187	-1.3901	4.57027	5.40024	4.75612	4.68928	4.16842	4.44337	FLJ25694 KRTAP21-1	; AK127969 BC046635
16820570	0.298245	-0.475187	-1.3901	1.38967	1.68953	2.51124	1.04098	1.63267	1.49123	miscellaneous	ENST00000562438; ENST00000571496
16852241	0.111001	-0.47509	-1.39	5.59498	5.58416	5.59174	5.36642	4.78334	5.19585	KATNAL2 LOC100509075	katanin p60 subunit A-like 2; BC034999 ENST00000245121 ENST00000356157 ENST00000454462 NM_031303 XR_111771
16926108	0.0890443	0.47507	1.38999	5.42273	5.25772	5.48975	5.55806	6.13356	5.90379	miscellaneous	ENST00000447535
17096574	0.00589976	0.47495	1.38987	3.79704	3.88598	3.97566	4.44525	4.22916	4.40912	LOC441461	uncharacterized LOC441461; ENST00000529965 NR_038853
16728436	0.12296	-0.474857	-1.38978	5.33966	5.12907	5.038	4.47408	4.52008	5.088	LOC100133306	uncharacterized LOC100133306; AK125136
16773960	0.00178713	-0.474843	-1.38977	8.87487	8.8539	8.84412	8.3253	8.40978	8.41328	miscellaneous	BC000149; ENST00000434425
17070771	0.0595808	-0.47459	-1.38952	4.33125	4.40543	4.3032	4.12863	3.76483	3.72265	SLC26A7	solute carrier family 26, member 7; AF331521 ENST00000276609 ENST00000309536 ENST00000517930 ENST00000520249 ENST00000520818 ENST00000522181 ENST00000523719 NM_052832 NM_134266
16862996	0.0432029	0.474587	1.38952	4.80039	4.8588	4.79475	5.5003	5.1423	5.2351	PVR	poliovirus receptor; BC015542 ENST00000187830 ENST00000344956 ENST00000403059 ENST00000406449 ENST00000425690 NM_001135768 NM_001135769 NM_001135770 NM_006505
17120886	0.37781	-0.474587	-1.38952	4.16518	3.59837	3.34009	2.87376	2.78457	4.02155	miscellaneous	ENST00000416067
16847207	0.12154	-0.47456	-1.38949	4.53639	3.88463	4.04782	3.53328	3.68341	3.82847	miscellaneous	BC040526
17083557	0.099033	0.47449	1.38943	3.43559	3.05286	3.54892	4.00889	3.49657	3.95538	miscellaneous	ENST00000401787; ENST00000428870
16758848	0.116729	0.474383	1.38932	5.07095	4.75385	4.5095	5.28816	4.93632	5.53297	miscellaneous	ENST00000541200; ENST00000542493
16819714	0.17129	0.4742	1.38915	2.85941	2.64015	2.93557	3.71555	3.23656	2.90562	miscellaneous	ENST00000569408; ENST00000569923
16924426	0.138503	-0.474197	-1.38914	4.58682	4.71032	4.60508	4.53308	3.84104	4.10551	miscellaneous	BC047405; NR_024090
17121702	0.282656	-0.47385	-1.38881	3.67548	4.75332	4.5206	3.69584	3.87637	3.95564	miscellaneous	ENST00000416067
17016060	0.112815	-0.473767	-1.38873	4.05333	4.28381	4.59507	3.56384	4.15656	3.79051	miscellaneous	ENST00000536798
16791821	0.0159195	-0.473657	-1.38862	5.12011	5.27555	4.96519	4.78708	4.55814	4.59466	EGLN3	egl nine homolog 3 (C. elegans); AK025273 BC010992 BC064924 BC102030 BC105938 BC105939 BC111057 ENST00000250457 ENST00000464521 ENST00000487915 ENST00000539567 ENST00000546681 ENST00000547327 ENST00000550114 ENST00000553215 ENST00000556785 NM_022073
16994358	0.0444032	-0.473623	-1.38859	4.58261	4.146	4.32889	3.69462	4.01549	3.92652	miscellaneous	ENST00000513037
16771045	0.0314414	-0.473443	-1.38842	3.44786	3.24168	3.32538	3.01016	2.6475	2.93693	miscellaneous	ENST00000537822; ENST00000541878
16666437	0.0148238	-0.473403	-1.38838	6.09508	6.24325	6.20225	5.83564	5.7343	5.55043	DNAJB4	DnaJ (Hsp40) homolog, subfamily B, member 4; AB209922 AK297985 BC034721 ENST00000370763 ENST00000426517 ENST00000476396 ENST00000484662 ENST00000487931 NM_007034 U40992
17102652	0.183616	0.473373	1.38835	4.09977	3.81197	4.20062	4.9082	4.56001	4.06427	miscellaneous	NR_039763
16741430	0.0401341	-0.473163	-1.38815	3.88197	4.12141	3.77169	3.6556	3.24685	3.45313	miscellaneous	BC000334; ENST00000524987
16660882	0.224152	0.4731	1.38809	2.66051	2.50129	1.76446	2.64335	2.8255	2.87671	MIR4425	microRNA 4425; NR_039623
16766794	0.0696582	-0.473077	-1.38807	4.14279	3.66276	3.90779	3.45871	3.36905	3.46635	LOC100506844	uncharacterized LOC100506844; BC041837 ENST00000546580 ENST00000547492 ENST00000551421 ENST00000553102 ENST00000570447 ENST00000574619 ENST00000575935 ENST00000576521 NR_038269
16993653	0.035213	-0.472863	-1.38786	6.30951	6.52985	6.17758	5.73316	6.08511	5.78008	miscellaneous	ENST00000507434
16820345	0.0764625	0.47256	1.38757	6.02101	5.54684	5.87613	6.56667	6.11249	6.1825	DUS2L	dihydrouridine synthase 2-like, SMM1 homolog (S. cerevisiae); AB101210 AK000406 AK290578 AK296663 BC006527 ENST00000358896 ENST00000432752 ENST00000561965 ENST00000562246 ENST00000564781 ENST00000564975 ENST00000565263 ENST00000565980 ENST00000566306 ENST00000567100 ENST00000568099 ENST00000569289 ENST00000570709 ENST00000571081 ENST00000575677 ENST00000576994 NM_017803
16838040	0.0165673	0.472557	1.38757	2.87233	3.14195	3.07566	3.44533	3.56429	3.49799	RNF157 RNF157-AS1	RNF157 antisense RNA 1 (non-protein coding); ENST00000269391 ENST00000319945 NM_052916 NR_040017
17073075	0.0215279	0.47255	1.38756	2.56049	2.71942	2.64662	3.2531	3.15501	2.93607	miscellaneous	ENST00000517055
16811832	0.0513592	-0.472337	-1.38735	6.24025	5.87051	6.30244	5.50443	5.72511	5.76665	SNUPN	snurportin 1; AK054641 ENST00000308588 ENST00000371091 ENST00000563793 ENST00000564086 ENST00000564644 ENST00000564675 ENST00000567134 ENST00000567437 ENST00000568162 ENST00000569817 NM_001042581 NM_001042588 NM_005701
16804020	0.0392464	-0.472307	-1.38733	4.00351	4.18217	3.77081	3.70638	3.3953	3.43789	miscellaneous	ENST00000560650
16701630	0.217953	0.47229	1.38731	2.89933	2.9209	3.37596	3.19132	3.3586	4.06314	OR2T35	olfactory receptor, family 2, subfamily T, member 35; ENST00000317450 NM_001001827
16843162	0.318815	-0.472287	-1.38731	2.71444	3.81291	2.75801	2.82191	2.65301	2.39358	EVI2B	ecotropic viral integration site 2B; AK297087 ENST00000330927 ENST00000544462 NM_006495
16678951	0.020452	-0.472187	-1.38721	5.07263	5.10001	5.34155	4.84329	4.72936	4.52498	miscellaneous	ENST00000364768
16783418	0.122076	-0.472107	-1.38713	4.54603	5.13659	4.55067	4.20006	4.14086	4.47605	miscellaneous	AF260323
16981538	0.0378129	-0.472037	-1.38707	4.58449	4.50235	4.66466	4.27216	4.16957	3.89366	miscellaneous	BC017583; ENST00000512188
17114266	0.087956	0.47187	1.38691	3.72876	3.17127	3.44291	4.01964	3.88641	3.8525	TFDP3	transcription factor Dp family, member 3; AF219119 ENST00000310125 NM_016521
17096561	0.0407002	-0.471803	-1.38684	4.13318	4.15527	4.03382	3.83869	3.45276	3.61541	miscellaneous	ENST00000319033; ENST00000476832
16832293	0.0251408	0.471253	1.38631	4.33069	4.03295	4.14543	4.63899	4.68454	4.5993	KCNJ12 KCNJ18	potassium inwardly-rectifying channel, subfamily J, member 12; potassium inwardly-rectifying channel, subfamily J, member 18; BC027982 ENST00000563509 FJ434338 NM_001194958 NM_021012
16853472	0.10313	0.47123	1.38629	5.04458	4.69316	4.55253	5.53319	5.21863	4.95214	miscellaneous	ENST00000334697; ENST00000412816
16682771	0.0155762	0.471143	1.38621	6.46848	6.5925	6.76584	6.98765	7.23327	7.01933	PLA2G2A	phospholipase A2, group IIA (platelets, synovial fluid); AK291302 AY656695 AY656696 BC005919 CR456865 ENST00000375111 ENST00000400520 ENST00000461140 ENST00000469162 ENST00000482011 ENST00000491964 ENST00000496748 M22430 NM_000300 NM_001161727 NM_001161728 NM_001161729
16975902	0.0742443	0.471113	1.38618	2.71981	2.50767	2.87486	3.18533	3.43312	2.89723	miscellaneous	ENST00000508069; ENST00000510159
17124334	0.0395668	-0.471023	-1.38609	5.44444	5.80803	5.44444	4.95993	5.13065	5.19326	miscellaneous	ENST00000416067
17124342	0.264819	0.470797	1.38587	3.85478	3.27188	3.49207	4.43992	4.16653	3.42467	miscellaneous	ENST00000416067
16975061	0.0244456	-0.47052	-1.38561	2.77646	2.50312	2.74814	2.2214	2.15403	2.24073	miscellaneous	AK127623; ENST00000416067
16803417	0.144416	-0.470217	-1.38532	4.68158	4.82412	4.29146	4.37427	3.73025	4.28199	miscellaneous	ENST00000558887; ENST00000560265
17005797	0.298565	0.469957	1.38507	6.2714	5.25067	5.75238	6.28638	6.64601	5.75193	MIR3143	microRNA 3143; NR_036096
16867334	0.104651	0.469937	1.38505	5.73595	5.1771	5.69947	6.1152	6.06558	5.84155	PLIN5	perilipin 5; DQ839131 ENST00000381848 NM_001013706
16801847	0.0243	0.469803	1.38492	3.05364	2.81132	2.97729	3.35528	3.61764	3.27874	miscellaneous	BC067288; ENST00000559782
17058271	0.0377792	-0.46975	-1.38487	7.29906	7.39327	7.08301	6.78222	6.99639	6.58748	miscellaneous	ENST00000414507
16712277	0.0356692	-0.469743	-1.38486	8.52029	8.8088	8.63169	7.95615	8.25195	8.34345	ST8SIA6	ST8 alpha-N-acetyl-neuraminide alpha-2,8-sialyltransferase 6; AB062101 BC137102 BC137103 ENST00000377602 ENST00000377610 ENST00000440449 ENST00000479513 NM_001004470
17120238	0.10691	-0.46969	-1.38481	5.35689	5.92566	5.47223	5.19139	5.05323	5.10109	miscellaneous	ENST00000416067
17016011	0.148427	-0.469663	-1.38479	6.10661	6.80157	6.23237	6.12066	5.934	5.6769	RNF144B	ring finger protein 144B; ENST00000486622
16952458	0.21037	0.469527	1.38466	3.65157	3.72893	3.38755	3.88231	4.57852	3.7158	miscellaneous	ENST00000363036
16798194	0.105257	-0.469513	-1.38464	2.06941	2.03188	2.5617	1.78518	1.78714	1.68213	SNORD116-16	small nucleolar RNA, C/D box 116-16; NR_003331
17094082	0.127541	0.469283	1.38442	3.36096	2.84874	3.40222	3.43875	3.99767	3.58335	IGFBPL1	insulin-like growth factor binding protein-like 1; AK131521 ENST00000377694 NM_001007563
16950655	0.0851298	-0.469107	-1.38425	6.04714	6.06397	5.97383	5.83007	5.30881	5.53874	CIDECP	NM_001008737; cell death-inducing DFFA-like effector c pseudogene; ENST00000424471 ENST00000424691 NR_002786
16927810	0.0926868	0.469037	1.38418	3.34173	2.79712	2.95945	3.49046	3.57862	3.43633	IGLV2-18	immunoglobulin lambda variable 2-18; ENST00000390310
16762675	0.0428394	-0.468987	-1.38414	5.04973	5.41767	5.11229	4.51333	4.76066	4.89874	LOC729291	ENST00000545234; uncharacterized LOC729291; BC048978
17071815	0.1021	-0.468823	-1.38398	1.60239	2.16631	1.8231	1.41279	1.41272	1.35982	miscellaneous	ENST00000363936
17071533	0.0583111	-0.46879	-1.38395	3.65529	3.1806	3.46733	2.90856	3.17094	2.81735	miscellaneous	AK310221; ENST00000522784
16797921	0.227559	-0.46879	-1.38395	2.49273	1.69787	2.56444	1.66548	1.99067	1.69252	miscellaneous	BC044639
16735332	0.158325	-0.468757	-1.38392	3.72427	2.99155	3.44708	2.88154	2.94882	2.92627	NLRP10	NLR family, pyrin domain containing 10; BC104957 ENST00000328600 ENST00000526590 NM_176821
16914935	0.133476	-0.468617	-1.38378	3.40818	3.2096	2.73381	2.91142	2.48082	2.5535	miscellaneous	AK302570; NM_001193421
17072723	0.0151534	-0.46845	-1.38362	7.92865	8.01901	7.81156	7.62246	7.39749	7.33392	miscellaneous	NR_031610
17119698	0.0151534	-0.46845	-1.38362	7.92865	8.01901	7.81156	7.62246	7.39749	7.33392	miscellaneous	ENST00000416067
16763093	0.276133	0.468373	1.38355	1.23045	1.5111	1.61984	2.46368	1.3626	1.94023	RN5S358	RNA, 5S ribosomal 358; ENST00000362973
16722297	0.216528	0.468257	1.38344	2.89076	2.95465	2.62788	3.47927	3.63531	2.76348	RNU7-49P	RNA, U7 small nuclear 49 pseudogene; ENST00000516182
17010351	0.0205595	-0.468117	-1.3833	3.17168	3.30898	3.08833	2.59926	2.91206	2.65332	miscellaneous	ENST00000498286; ENST00000521156
17071773	0.0732414	0.468013	1.3832	2.8844	3.31898	3.23034	3.82828	3.3471	3.66238	miscellaneous	AF119334; XR_113160
16974824	0.0969955	0.467967	1.38316	1.67593	1.25038	1.64222	2.31997	1.79795	1.85451	miscellaneous	ENST00000502482; ENST00000506346
16919399	0.203422	0.467967	1.38316	4.15334	3.9987	4.49918	4.26633	4.64552	5.14327	JPH2	junctophilin 2; AK304863 ENST00000342272 ENST00000372980 NM_020433 NM_175913
16975490	0.230124	0.46786	1.38306	3.7637	2.91777	3.72341	3.93158	3.8761	4.00078	BEND4	BEN domain containing 4; BC128593 ENST00000411720 ENST00000502486 ENST00000504360 NM_001159547 NM_207406
16800836	0.0449833	-0.46778	-1.38298	4.30019	4.39319	4.68889	3.78741	4.17385	4.01767	miscellaneous	ENST00000558805; ENST00000560692
16907863	0.012209	-0.467777	-1.38298	6.72943	6.64112	6.64262	6.33783	6.09932	6.17269	ERBB4	v-erb-a erythroblastic leukemia viral oncogene homolog 4 (avian); BC112199 ENST00000342788 ENST00000402597 ENST00000436443 ENST00000463121 ENST00000484474 ENST00000484594 NM_001042599 NM_005235
16959505	0.372226	0.46777	1.38297	2.66378	1.77934	2.97465	3.23828	3.23217	2.35063	RN5S141	RNA, 5S ribosomal 141; ENST00000364543
16892418	0.486581	-0.467677	-1.38288	1.50298	3.1087	1.40379	1.60817	1.49545	1.50882	miscellaneous	ENST00000414511; ENST00000427649
16759635	0.0169009	-0.46766	-1.38286	5.77323	6.0097	5.98235	5.34022	5.6302	5.39188	ZNF84	zinc finger protein 84; BC036656 ENST00000327668 ENST00000536123 ENST00000542358 ENST00000543124 ENST00000543310 ENST00000543758 ENST00000545299
16996246	0.136649	-0.46761	-1.38282	2.67975	2.02077	2.12001	2.02077	1.7677	1.62923	RNF138P1	ring finger protein 138, E3 ubiquitin protein ligase pseudogene 1; BC040295 NR_001575
16817562	0.0342846	0.4675	1.38271	4.23006	4.28166	3.93224	4.53785	4.70389	4.60472	RRN3P2	RNA polymerase I transcription factor homolog (S. cerevisiae) pseudogene 2; AK298442 AK301253 ENST00000219758 ENST00000415221 ENST00000427965 ENST00000564580 ENST00000566038 NR_003369
16970801	0.148093	0.46725	1.38247	4.07818	3.90399	3.57266	4.72848	4.05882	4.16928	miscellaneous	BC031238
16761581	0.109135	-0.467043	-1.38227	2.24283	2.55356	2.37989	2.11849	1.5583	2.09836	miscellaneous	NR_033890
17120116	0.0255841	-0.46696	-1.38219	5.02209	4.82257	5.07193	4.69428	4.48405	4.33738	miscellaneous	ENST00000416067
16911595	0.280276	0.466943	1.38218	1.89303	1.56142	1.9626	2.90918	1.89303	2.01567	miscellaneous	ENST00000448536
17114824	0.028129	0.46689	1.38213	4.06351	3.85315	3.80492	4.55643	4.37924	4.18658	miscellaneous	EU048200
16979818	0.144081	0.466637	1.38188	5.87258	5.14585	5.53967	6.05613	6.08314	5.81874	miscellaneous	ENST00000410929
17004911	0.229772	0.466613	1.38186	3.59514	2.87284	3.69181	3.80099	3.5389	4.21974	miscellaneous	BC009720
17075774	0.321179	-0.466437	-1.38169	4.76536	5.10381	5.2853	4.58313	3.97239	5.19964	miscellaneous	ENST00000522915
17058062	0.169506	-0.466383	-1.38164	2.67405	3.12795	2.78079	2.12863	2.84746	2.20755	LOC441233	uncharacterized LOC441233; AK128010
16784084	0.430767	-0.466057	-1.38133	5.48391	4.7088	4.99084	5.03734	3.67877	5.06927	miscellaneous	ENST00000555574; ENST00000556683
16711987	0.020775	-0.46604	-1.38131	6.00669	5.93181	5.69022	5.3161	5.51617	5.39833	CDNF	cerebral dopamine neurotrophic factor; BC037872 ENST00000378441 ENST00000378442 ENST00000465530 ENST00000466269 ENST00000467405 NM_001029954
17063790	0.17563	0.46594	1.38122	4.18979	3.55594	4.31176	4.50166	4.2656	4.68805	TRBV5-5	T cell receptor beta variable 5-5; ENST00000390372 ENST00000567655
16935646	0.0579663	0.465923	1.3812	5.49523	5.51858	5.59606	5.90181	5.85449	6.25134	miscellaneous	ENST00000421116
16772821	0.137026	-0.46584	-1.38112	5.35327	6.04377	5.59428	4.95469	5.39963	5.23948	miscellaneous	ENST00000539809
17100860	0.137026	-0.46584	-1.38112	5.35327	6.04377	5.59428	4.95469	5.39963	5.23948	miscellaneous	ENST00000416067
16763235	0.297015	-0.465137	-1.38045	1.99805	2.71617	1.59469	1.97648	1.49808	1.43894	miscellaneous	BC047507; ENST00000465517
16691766	0.158491	0.46469	1.38002	3.03818	2.61455	2.34563	3.13561	3.43248	2.82434	ANKRD20A12P	ankyrin repeat domain 20 family, member A12, pseudogene; AK090412
17125218	0.027693	0.464437	1.37978	5.20181	5.14379	5.20005	5.59487	5.53031	5.81378	miscellaneous	ENST00000416067
16896335	0.00948055	0.46439	1.37973	3.12205	3.17223	3.24123	3.76742	3.63041	3.53085	MYADML	myeloid-associated differentiation marker-like (pseudogene); BC031088 ENST00000474610 NR_003143
17024597	0.2461	0.464143	1.3795	2.70083	2.90709	3.27977	3.90383	2.92681	3.44948	miscellaneous	BC020986; ENST00000340881
16774592	0.221207	-0.464103	-1.37946	3.04135	3.24698	3.93208	2.81415	3.10113	2.91282	CPB2-AS1	CPB2 antisense RNA 1 (non-protein coding); NR_046226 NR_046227
16883751	0.0981389	0.464067	1.37942	3.54468	3.03903	3.56752	3.72465	4.07202	3.74676	MIR4772	microRNA 4772; NR_039930
16979110	0.269876	-0.463897	-1.37926	3.88531	3.10662	3.22421	3.25324	2.40628	3.16493	MIR302D	microRNA 302d; NR_029859
16918687	0.0281135	0.463867	1.37923	4.15263	4.04091	3.83799	4.47128	4.42531	4.52654	FAM83C	family with sequence similarity 83, member C; BC113483 ENST00000374408 NM_178468
17090188	0.128529	-0.463853	-1.37922	6.1596	5.69285	5.81235	5.08766	5.75026	5.43532	LOC100129785	uncharacterized LOC100129785; AK125285
16765622	0.0110055	0.46383	1.3792	2.59293	2.50454	2.37353	2.92555	2.99961	2.93733	miscellaneous	AK057504; ENST00000546739
16987277	0.0696625	-0.463713	-1.37909	2.07556	2.51481	2.19734	1.77617	1.82493	1.79547	miscellaneous	NR_027435
16714286	0.0287625	0.46354	1.37892	3.32417	3.68	3.58043	4.11423	4.02939	3.8316	FLJ31813	FAM21B pseudogene; ENST00000456967 NR_038275
17123668	0.220984	-0.463403	-1.37879	4.65443	4.83006	3.94912	4.14892	4.07492	3.81956	miscellaneous	ENST00000416067
17123190	0.370387	-0.46328	-1.37867	2.92409	3.85246	2.48167	2.71131	2.7252	2.43187	miscellaneous	ENST00000416067
16899109	0.0353761	-0.463273	-1.37867	5.09027	5.04752	4.99946	4.76738	4.55068	4.42937	SLC4A5	solute carrier family 4, sodium bicarbonate cotransporter, member 5; AB209752 AF243499 AF293337 AF293338 AF452248 AF453528 BC109221 ENST00000346834 ENST00000357822 ENST00000358683 ENST00000359484 ENST00000377632 ENST00000377634 ENST00000394019 ENST00000423644 ENST00000425249 ENST00000432728 ENST00000436454 ENST00000444570 ENST00000451608 ENST00000483195 NM_021196 NM_133478
17085067	0.151282	-0.463193	-1.37859	4.6668	4.21644	4.24501	3.67112	3.73918	4.32837	miscellaneous	ENST00000478453; ENST00000483167
16853795	0.49655	0.463133	1.37853	3.21475	2.33656	1.99	2.35972	3.95579	2.6152	miscellaneous	ENST00000389658; ENST00000490190
17119554	0.259779	-0.46311	-1.37851	2.7562	2.7393	3.10366	1.90485	2.94292	2.36206	miscellaneous	ENST00000416067
16841539	0.295157	-0.46296	-1.37837	4.30742	4.92413	3.84409	4.21101	3.499	3.97675	miscellaneous	NR_031679
16979386	0.188184	-0.46285	-1.37826	2.42568	3.19368	2.7033	2.6533	2.02722	2.25359	miscellaneous	AF043731; ENST00000503412
17125064	0.27702	-0.462847	-1.37826	2.16143	2.15257	1.21674	1.40788	1.42421	1.31011	miscellaneous	ENST00000416067
16697528	0.0294987	-0.46282	-1.37823	2.64327	2.98404	2.94705	2.37088	2.52896	2.28606	F13B	coagulation factor XIII, B polypeptide; AK290560 ENST00000367412 ENST00000490002 NM_001994
16757584	0.351556	-0.46248	-1.37791	3.99666	3.98915	3.13782	2.64395	3.79049	3.30175	miscellaneous	AY338463; ENST00000531024
17098640	0.129397	0.46242	1.37785	1.94339	1.92591	1.74882	2.04088	2.26358	2.70092	MIR4672	microRNA 4672; NR_039819
16894388	0.141747	0.46238	1.37781	4.61051	4.25386	3.93028	4.76239	4.70933	4.71007	CYS1 LOC100131506	cystin 1; AF504647 AF544983 ENST00000381813 ENST00000477304 NM_001037160
16690928	0.0878441	0.462253	1.37769	4.65354	5.11532	4.8903	5.04023	5.52524	5.48045	MIR4256	microRNA 4256; NR_036210
16842401	0.011051	-0.46224	-1.37768	2.21786	2.46263	2.26192	1.79211	1.82738	1.9362	miscellaneous	ENST00000576896
16732745	0.150392	-0.462217	-1.37766	2.45295	2.97229	2.26414	2.22677	1.97512	2.10084	miscellaneous	XR_132806
17119204	0.0274232	-0.462127	-1.37757	4.58449	4.46056	4.22868	4.0856	3.91992	3.88183	miscellaneous	ENST00000416067
16882186	0.00159327	0.462093	1.37754	2.29171	2.39553	2.39611	2.79492	2.85128	2.82343	miscellaneous	ENST00000433581
16933623	0.0694361	0.462043	1.37749	2.40499	2.22	2.27488	2.5398	3.02988	2.71632	MIR3653 SNORD125	microRNA 3653; small nucleolar RNA, C/D box 125; NR_003686 NR_037426
16695319	0.154935	0.46165	1.37712	2.86378	2.76606	3.12255	3.05642	3.79173	3.28919	DCAF8	DDB1 and CUL4 associated factor 8; ENST00000485079
16948136	0.173747	-0.46161	-1.37708	4.58449	5.12546	4.45438	4.60553	4.21754	3.95643	miscellaneous	NR_039952
16680962	0.169602	0.46156	1.37703	6.47488	5.72396	6.2587	6.52967	6.61514	6.69741	MIR4689	microRNA 4689; NR_039838
16764704	0.340003	-0.461533	-1.377	4.53936	5.09106	4.7888	4.65946	4.76248	3.61268	miscellaneous	ENST00000307660; ENST00000546822
16758332	0.00961255	-0.461353	-1.37683	4.998	4.90046	5.00615	4.635	4.48309	4.40246	LOC100507066	uncharacterized LOC100507066; NR_045382
16691761	0.151167	-0.46116	-1.37665	1.57099	2.3109	1.92561	1.42448	1.68796	1.31158	miscellaneous	AK127439
16804446	0.0666558	-0.46102	-1.37651	2.54254	2.37586	2.37586	1.68887	2.11818	2.10415	miscellaneous	ENST00000441037; ENST00000567715
16767593	0.19227	0.460983	1.37648	2.59237	2.48445	1.80879	2.60365	2.93219	2.73272	miscellaneous	ENST00000308086; ENST00000552037
16763015	0.166056	-0.46086	-1.37636	1.70894	1.65787	2.33465	1.38007	1.46096	1.47785	miscellaneous	ENST00000395758; HQ873957
16994703	0.0105719	-0.460707	-1.37622	3.4474	3.22311	3.21475	2.80385	2.95821	2.74108	CDH18	cadherin 18, type 2; AK289547 AK295087 AK308745 BC031051 ENST00000274170 ENST00000382275 ENST00000502796 ENST00000503132 ENST00000506372 ENST00000507958 ENST00000510297 ENST00000511273 ENST00000511423 ENST00000515257 ENST00000542864 NM_001167667 NM_004934 U59325
17119358	0.0124953	-0.460593	-1.37611	5.80756	6.05291	6.00344	5.45795	5.45545	5.56873	miscellaneous	ENST00000416067
17084020	0.165742	0.460367	1.37589	3.6293	3.75071	3.03881	4.11949	3.65225	4.02818	DMRTA1	DMRT-like family A1; BC130435 ENST00000325870 NM_022160
16783038	0.217596	-0.459917	-1.37546	2.91089	2.89182	2.14159	1.98701	2.53416	2.04338	miscellaneous	ENST00000399387; ENST00000548213
16688408	0.0937417	0.45984	1.37539	3.79466	3.305	3.73391	4.17952	4.24426	3.78931	miscellaneous	ENST00000456315; ENST00000488146
16965152	0.0533146	0.459737	1.37529	2.6879	2.8697	3.14414	3.20219	3.35564	3.52312	miscellaneous	ENST00000506739
16884372	0.0371206	-0.45973	-1.37528	7.09331	7.00453	6.98837	6.7494	6.56641	6.39121	MERTK	c-mer proto-oncogene tyrosine kinase; BC114918 ENST00000295408 ENST00000393237 ENST00000421804 ENST00000439966 ENST00000449344 ENST00000473065 NM_006343
16932716	0.0530021	0.459677	1.37523	2.21891	2.19826	1.83759	2.59798	2.57572	2.46009	P2RX6P	purinergic receptor P2X, ligand-gated ion channel, 6 pseudogene; ENST00000439119 NR_002829
16971219	0.205428	0.459477	1.37504	4.54075	4.34018	3.98779	5.13276	4.82603	4.28836	miscellaneous	ENST00000508981; ENST00000510096
16689441	0.115799	0.459223	1.3748	3.92444	3.29116	3.51304	4.14971	3.8628	4.0938	LRRC8C	leucine rich repeat containing 8 family, member C; ENST00000416805
16671115	0.207812	0.459207	1.37479	2.42077	2.76181	2.86563	2.66813	3.21783	3.53987	SPRR1B	small proline-rich protein 1B; BC056240 ENST00000307098 NM_003125
16728439	0.0227757	-0.459197	-1.37478	5.99419	5.82415	6.04011	5.35887	5.43763	5.68436	miscellaneous	AK125136
16848045	0.0655942	0.459097	1.37468	2.50376	2.06128	2.08048	2.51152	2.71894	2.79235	miscellaneous	AB003103
16697025	0.022511	0.45891	1.3745	3.27142	3.10776	2.99423	3.60296	3.60953	3.53765	RGS8	regulator of G-protein signaling 8; AF297015 AF300649 AK294660 AK296514 BC069677 BC069718 BC103865 BC103866 BC103867 ENST00000258302 ENST00000367556 ENST00000367557 ENST00000483095 ENST00000491420 ENST00000508450 ENST00000515211 NM_001102450 NM_033345
16705089	0.169417	0.458723	1.37433	3.4843	3.77497	3.00303	4.07598	3.92023	3.64226	BICC1	bicaudal C homolog 1 (Drosophila); AK225427 ENST00000263103 ENST00000373886 NM_001080512
16947018	0.0533779	0.458513	1.37413	3.74207	3.68634	3.41861	4.16756	3.81591	4.23909	RN5S145	RNA, 5S ribosomal 145; ENST00000363124
16971251	0.216095	0.458383	1.374	2.71936	3.57753	3.32805	3.50247	3.50672	3.9909	miscellaneous	ENST00000507449; XR_109844
16885976	0.251104	-0.45824	-1.37386	2.24969	2.45447	2.55508	1.63281	1.71134	2.54037	miscellaneous	ENST00000487003; ENST00000489858
17074462	0.00880552	-0.458067	-1.3737	5.86505	5.96845	5.72498	5.44119	5.47497	5.26812	miscellaneous	AF075060; ENST00000416067; ENST00000520004
16709925	0.0482093	0.457993	1.37363	5.01024	4.70021	4.68376	5.12023	5.49924	5.14872	MIR4682	microRNA 4682; NR_039830
16671041	0.0747775	-0.457947	-1.37359	3.43421	3.90018	3.88041	3.12939	3.27736	3.43421	LCE2C	late cornified envelope 2C; ENST00000368783 NM_178429
16997245	0.0177291	0.45787	1.37351	6.19659	6.05839	5.96357	6.35183	6.63779	6.60254	FAM169A	family with sequence similarity 169, member A; AK290004 ENST00000380515 ENST00000389156 ENST00000510609 ENST00000513277 ENST00000514200 ENST00000514215 NM_015566 NR_046462
17074259	0.247191	-0.457817	-1.37346	4.8758	5.685	4.78263	4.69459	4.50259	4.7728	ANGPT2	angiopoietin 2; AK225698 ENST00000325203 ENST00000338312 ENST00000415216 NM_001118887 NM_001118888 NM_001147
16877679	0.33339	-0.457757	-1.3734	1.0746	1.62827	2.3272	1.16029	1.17691	1.3196	miscellaneous	ENST00000421839; ENST00000453731
16878674	0.190129	-0.45775	-1.3734	4.06524	4.7667	4.01986	3.95802	3.87234	3.64819	miscellaneous	BC047237; ENST00000482474
16779648	0.175654	-0.45773	-1.37338	4.4012	5.12554	4.49704	4.46407	3.98003	4.20649	FLJ25694	ENST00000472649; uncharacterized protein FLJ25694; AK127969
16836824	0.0956572	0.45755	1.37321	4.45357	3.87234	4.22953	4.53608	4.82201	4.57	MRC2	mannose receptor, C type 2; BC146647 ENST00000303375 ENST00000446119 NM_006039
16846685	0.260776	0.457413	1.37308	4.38385	4.43224	4.47718	4.36583	5.38754	4.91214	miscellaneous	BC052279
16849712	0.0496335	0.45739	1.37306	3.977	3.91178	3.67268	4.1762	4.19028	4.56715	FLJ46026	FLJ46026 protein; AK127919
17117529	0.275984	-0.457353	-1.37302	3.14243	3.13337	3.57367	3.4408	2.54028	2.49633	LOC100506045	uncharacterized LOC100506045; XR_110892
17088492	0.215737	-0.45732	-1.37299	1.48561	1.96618	2.38979	1.36918	1.44183	1.65861	miscellaneous	ENST00000328252; ENST00000483254
16824903	0.197426	0.457183	1.37286	3.6602	3.35228	3.41461	3.58881	3.79765	4.41218	miscellaneous	NR_002594
16861059	0.286324	0.456953	1.37264	5.21156	4.17683	5.01445	5.27818	5.23962	5.2559	miscellaneous	BC001118; ENST00000477168
16965798	0.130747	-0.45688	-1.37257	5.17179	5.19147	4.98715	4.62501	5.01068	4.34408	PCDH7	protocadherin 7; AB006757 ENST00000333135 ENST00000361762 ENST00000509759 ENST00000509925 ENST00000543491 NM_001173523 NM_002589 NM_032456 NM_032457
16768894	0.178534	0.456863	1.37255	2.68139	2.92216	3.45934	3.52075	3.55983	3.3529	miscellaneous	ENST00000261211; ENST00000548734
17122576	0.223369	-0.45681	-1.3725	3.34984	3.32228	4.13243	3.4088	2.98365	3.04167	miscellaneous	ENST00000416067
17051054	0.0660029	0.4568	1.37249	3.27019	3.24676	2.83242	3.43756	3.65208	3.63013	miscellaneous	ENST00000415896; L13779
16860275	0.111486	0.45677	1.37247	2.52602	2.40734	2.82651	2.90142	3.39703	2.83173	miscellaneous	ENST00000456783
16670183	0.254793	-0.456737	-1.37243	2.38478	2.40215	2.49303	2.5438	1.75369	1.61226	miscellaneous	ENST00000459025; ENST00000490955
16843480	0.0903422	0.45669	1.37239	3.6548	3.11209	3.50175	3.6496	3.95757	4.03154	MMP28	matrix metallopeptidase 28; AF330002 ENST00000250144 ENST00000338839 ENST00000538544 NM_001032278 NM_024302
16798665	0.315409	-0.456647	-1.37235	2.84421	3.76033	3.07516	3.29155	2.29854	2.71967	GOLGA8J	golgin A8 family, member J; ENST00000341650
17117404	0.112529	0.45662	1.37232	3.59848	3.5012	3.12533	3.56822	3.86702	4.15963	miscellaneous	ENST00000373129; XR_133235
17099565	0.0575655	0.456617	1.37232	3.8888	3.65299	3.4192	4.10525	4.23944	3.98615	TMEM8C	transmembrane protein 8C; ENST00000339996 ENST00000413714 NM_001080483
16696344	0.466871	-0.456607	-1.37231	2.09825	3.54725	1.9383	2.17068	1.95948	2.08382	miscellaneous	NR_026957
16782026	0.142854	0.45655	1.37226	3.24176	2.59672	2.80313	3.63428	3.0809	3.29608	TRAJ49 TRAV20	T cell receptor alpha joining 49; T cell receptor alpha variable 20; BX647165 ENST00000390488
17002469	0.240962	-0.456417	-1.37213	1.97906	2.53021	2.94932	2.16358	1.85359	2.07217	miscellaneous	NR_027111
16749716	0.0789485	-0.45621	-1.37193	5.89101	5.92312	5.7991	5.60058	5.51335	5.13067	FAM60A	family with sequence similarity 60, member A; ENST00000536836
16826537	0.00984684	-0.456207	-1.37193	2.41587	2.24966	2.18148	1.90003	1.78918	1.78918	miscellaneous	NM_001207030
16913985	0.0493944	0.456097	1.37183	4.98674	5.23169	4.95744	5.77028	5.37094	5.40294	TOX2	TOX high mobility group box family member 2; AK055135 AK289906 AK298976 ENST00000341197 ENST00000358131 ENST00000372992 ENST00000372999 ENST00000413823 ENST00000423191 ENST00000435864 ENST00000442881 JN655166 JN655167 NM_001098796 NM_001098797 NM_001098798 NM_032883
16851081	0.00477572	0.455947	1.37168	5.11386	4.90564	5.00134	5.37847	5.52973	5.48048	TUBB6	tubulin, beta 6 class V; AK092677 ENST00000317702 ENST00000417736 ENST00000445717 NM_032525
16894735	0.14447	-0.45574	-1.37149	2.45347	2.59337	2.02209	1.53386	2.09768	2.07017	RAD51AP2	RAD51 associated protein 2; DQ860102 ENST00000399080 NM_001099218
16723127	0.0842613	-0.455593	-1.37135	2.93557	3.32081	2.83661	2.55486	2.53004	2.64131	miscellaneous	ENST00000379199; ENST00000407364
16835037	0.278749	-0.45555	-1.37131	3.95104	3.52447	3.46562	3.79724	2.98253	2.79471	STH	saitohin; AY179170 ENST00000537309 NM_001007532
16812322	0.435107	-0.455507	-1.37126	2.37057	2.30578	3.71227	1.95048	2.59373	2.47789	miscellaneous	NR_038997
17124536	0.0343555	-0.455453	-1.37121	7.26179	7.20942	6.9344	6.69344	6.61083	6.73498	miscellaneous	ENST00000416067
16837126	0.0469233	0.45536	1.37112	4.28533	4.6003	4.46296	4.91399	4.68449	5.11619	RN5S444	RNA, 5S ribosomal 444; ENST00000516844
16910284	0.0505919	0.455357	1.37112	4.38368	4.4409	4.559	5.15342	4.8605	4.73573	C2orf54	chromosome 2 open reading frame 54; AK096434 ENST00000307486 ENST00000388934 ENST00000402775 ENST00000414499 NM_001085437 NM_024861
16726489	0.0527659	0.45535	1.37112	4.24512	3.82013	4.17064	4.47406	4.71072	4.41716	RPS6KA4	ribosomal protein S6 kinase, 90kDa, polypeptide 4; AK223561 ENST00000294261 ENST00000334205 ENST00000528057 ENST00000528355 ENST00000530383 ENST00000530504 ENST00000531659 ENST00000532885 NM_001006944 NM_003942
17119286	0.078101	0.45528	1.37105	4.37482	4.34731	4.76272	4.73733	5.21186	4.9015	miscellaneous	ENST00000416067
16996066	0.343583	0.455267	1.37104	1.7509	1.48538	1.47114	2.76243	1.60122	1.70957	miscellaneous	ENST00000505896; XR_108598
17046387	0.00842484	0.455243	1.37101	2.03266	2.04791	2.17741	2.42007	2.54085	2.66279	miscellaneous	XM_377941
17056954	0.0504241	-0.455023	-1.3708	3.87121	4.21233	4.24336	3.44207	3.82744	3.69232	LOC646999 YAE1D1	; ENST00000432096 NR_024390
16972247	0.201935	-0.454837	-1.37063	2.70144	1.98527	1.95771	1.47459	1.99807	1.80725	miscellaneous	ENST00000503003; ENST00000507278
16796237	0.0533126	0.454733	1.37053	4.20382	3.85444	3.78621	4.60261	4.31222	4.29384	SERPINA10	serpin peptidase inhibitor, clade A (alpha-1 antiproteinase, antitrypsin), member 10; AF181467 ENST00000261994 ENST00000393096 ENST00000554173 ENST00000554723 NM_001100607 NM_016186
16719600	0.131949	0.454677	1.37048	1.79825	2.42031	2.02522	2.64477	2.22881	2.73423	miscellaneous	AK094118
16993919	0.0587366	0.454487	1.3703	4.67627	4.25194	4.49681	4.86924	4.95749	4.96175	TERT	telomerase reverse transcriptase; AF015950 ENST00000296820 ENST00000310581 ENST00000334602 ENST00000460137 ENST00000484238 ENST00000503656 ENST00000508104 NM_001193376 NM_198253
16790026	0.175873	0.45445	1.37026	4.26394	3.66686	4.40854	4.55072	4.6893	4.46267	KLHL33	kelch-like 33 (Drosophila); BC146951 ENST00000344581 NM_001109997
16977153	0.356078	-0.454403	-1.37022	3.95254	4.92001	3.65422	3.59565	3.72717	3.84074	SHROOM3	ENST00000509851; AK127929 ENST00000380735
16763011	0.11913	0.454397	1.37021	4.95795	4.3656	4.84892	5.16306	5.28636	5.08624	BICD1	HQ873957; AK290188 ENST00000281474 ENST00000395758 ENST00000548411 NM_001003398 NM_001714
16822265	0.195768	0.454347	1.37016	4.72099	5.16019	4.42566	5.26694	4.85667	5.54627	WASH4P	WAS protein family homolog 4 pseudogene; ENST00000326592 ENST00000462860 ENST00000470283 ENST00000470725 ENST00000477365 ENST00000487568 ENST00000495251 ENST00000564273
16908832	0.248618	0.454327	1.37014	4.39325	4.36567	4.65254	4.40534	4.97777	5.39133	MIR3132	microRNA 3132; NR_036082
16860203	0.0976	-0.454263	-1.37008	6.59073	6.66356	6.92181	5.97221	6.55886	6.28224	ZNF429	zinc finger protein 429; AY269786 ENST00000358491 NM_001001415
16772510	0.189168	0.454153	1.36998	4.41614	4.13862	4.40545	5.24504	4.61101	4.46662	miscellaneous	ENST00000344271; ENST00000540889
17121044	0.363945	-0.45403	-1.36986	4.98164	6.19445	5.09023	4.86195	5.23025	4.81203	miscellaneous	ENST00000416067
16782637	0.0795993	-0.45381	-1.36965	5.98086	5.99457	5.5318	5.51195	5.32428	5.30957	EMC9	ENST00000558112; ENST00000559101
16966932	0.153271	-0.45373	-1.36958	5.39006	6.09286	5.66749	5.31914	5.26778	5.2023	miscellaneous	ENST00000506198; ENST00000542052
16872862	0.0237234	0.453537	1.36939	3.67586	3.60838	3.89073	4.17762	4.34211	4.01585	PSG1 PSG10P	pregnancy specific beta-1-glycoprotein 1; ENST00000270059 NR_026824
16902703	0.304209	0.453417	1.36928	5.05177	5.53612	5.37035	6.10327	6.10201	5.11321	POTEF	POTE ankyrin domain family, member F; EF523384 ENST00000357462 ENST00000360967 ENST00000361163 ENST00000409914 NM_001099771
17078531	0.107053	-0.453383	-1.36925	4.15139	4.58671	4.63103	3.69399	4.20003	4.11496	LOC100507204 ZBTB10	; AK056913 ENST00000379091 ENST00000430430 XR_108902
16820820	0.4074	-0.453247	-1.36912	5.81003	6.4467	6.31544	5.95603	6.33802	4.91838	SNORD111	small nucleolar RNA, C/D box 111; NR_003079
16705146	0.00935385	-0.45317	-1.36905	2.5694	2.57632	2.78774	2.07608	2.29355	2.20432	miscellaneous	ENST00000433653; ENST00000486074
16804165	0.0105182	0.453157	1.36903	1.92105	1.89479	2.12985	2.55624	2.41402	2.3349	GOLGA6L3 GOLGA6L4	ENST00000559989; golgin A6 family-like 3; golgin A6 family-like 4; BC101293 ENST00000379674 ENST00000424966 NM_001267536
17106345	0.180531	0.4531	1.36898	4.46002	4.53416	4.23645	5.27087	4.8513	4.46776	RBMXL3	RNA binding motif protein, X-linked-like 3; AK301904 ENST00000424776 NM_001145346
16721029	0.158695	-0.45308	-1.36896	5.9349	5.91227	5.52783	5.71077	4.97366	5.33133	miscellaneous	ENST00000530366; ENST00000533775
16735924	0.322816	0.45305	1.36893	3.50462	2.92654	3.28512	3.12072	4.30461	3.6501	miscellaneous	ENST00000534511; ENST00000537344
16705011	0.00612137	0.45305	1.36893	6.83828	6.80231	6.94511	7.43382	7.21681	7.29422	DKK1	dickkopf 1 homolog (Xenopus laevis); AF127563 AF177394 AY359005 BC001539 ENST00000373970 ENST00000467359 ENST00000476752 ENST00000494277 JN966744 NM_012242
16995987	0.036251	-0.45291	-1.3688	2.20118	2.28132	2.5748	1.84872	1.79577	2.05408	miscellaneous	ENST00000504075; XM_003403781
17116946	0.0915408	0.452843	1.36874	4.12748	4.58863	4.37714	4.78303	5.09926	4.56949	miscellaneous	ENST00000516480
17074601	0.285907	0.45278	1.36868	3.79955	3.07799	4.12053	4.42769	4.09078	3.83794	MIR598	microRNA 598; NR_030328
16666416	0.0251818	-0.452763	-1.36866	3.67004	3.83222	3.49529	3.25588	3.2743	3.10908	NEXN	nexilin (F actin binding protein); AF176780 AK127535 AK293201 AK298565 AK300728 AY211912 BC111395 BC114444 BC114445 DQ464902 ENST00000294624 ENST00000330010 ENST00000334785 ENST00000342754 ENST00000401035 ENST00000440324 ENST00000457030 ENST00000464998 ENST00000470735 ENST00000480732 NM_001172309 NM_144573
17120384	0.1165	0.452723	1.36862	5.05564	4.45582	4.90551	5.31105	5.33052	5.13357	miscellaneous	ENST00000416067
17080985	0.0950801	0.452713	1.36861	2.48748	2.96904	2.96904	3.18359	3.35488	3.24523	miscellaneous	ENST00000318410; ENST00000519042
16748391	0.199594	-0.452683	-1.36858	3.16014	2.36872	2.48928	2.18868	2.08401	2.3874	miscellaneous	ENST00000256972; NM_001110213
16665566	0.0143668	-0.452393	-1.36831	6.21658	5.96097	5.98211	5.46156	5.66604	5.67488	PGM1	phosphoglucomutase 1; BC019920 ENST00000371083 ENST00000371084 ENST00000473117 ENST00000483707 ENST00000538673 ENST00000540265 NM_001172818 NM_001172819 NM_002633
16930166	0.0873771	0.452343	1.36826	3.18896	2.83755	3.18939	3.3322	3.40547	3.83526	APOBEC3C	apolipoprotein B mRNA editing enzyme, catalytic polypeptide-like 3C; BC011739 ENST00000361441 ENST00000428892 NM_014508
17086263	0.138023	0.452253	1.36818	4.30673	3.87047	4.52985	4.42081	4.89005	4.75295	miscellaneous	ENST00000516358
16696348	0.183339	-0.452197	-1.36812	4.68814	4.89079	4.79961	4.42236	3.9063	4.69329	miscellaneous	NR_031627; NR_049854
16704051	0.0120584	-0.45213	-1.36806	4.22144	4.07418	3.95957	3.68916	3.54761	3.66203	miscellaneous	BC046442
16869919	0.383523	0.452127	1.36806	3.76101	2.42978	3.50063	3.81291	3.47393	3.76096	miscellaneous	AK055882; ENST00000292609
16844179	0.0348827	0.452123	1.36805	2.76715	2.85785	2.92881	3.09403	3.43687	3.37928	miscellaneous	ENST00000394287
17121618	0.14649	0.452107	1.36804	2.39982	2.3809	2.22326	3.08008	2.39982	2.8804	miscellaneous	ENST00000416067
16921914	0.217951	-0.452057	-1.36799	3.08282	3.04418	2.87144	2.28598	2.29171	3.06458	LINC00113	long intergenic non-protein coding RNA 113; ENST00000442550 NR_024357
16777890	0.152782	0.452033	1.36797	3.01451	2.78349	3.22942	3.12766	3.84409	3.41177	miscellaneous	ENST00000531960; NR_038288
16691576	0.0516206	0.45189	1.36783	3.666	3.40396	3.78184	3.90538	3.99827	4.30382	TBX15	T-box 15; BC122553 ENST00000207157 ENST00000344218 ENST00000369429 ENST00000393149 ENST00000449873 NM_152380
16798138	0.153182	-0.451797	-1.36774	7.64644	7.75129	8.31711	7.21762	7.47685	7.66498	SNORD116-1 SNORD116-2 SNORD116-3 SNORD116-4 SNORD116-6 SNORD116-8 SNORD116-9 SNRPN	small nucleolar RNA, C/D box 116-2; small nucleolar RNA, C/D box 116-6; BC080646 NR_003316 NR_003317 NR_003318 NR_003319 NR_003321 NR_003323 NR_003324
16959311	0.0312056	-0.451763	-1.36771	2.84192	2.86786	3.05277	2.4413	2.29898	2.66698	miscellaneous	ENST00000343113; ENST00000481970
16784006	0.275544	-0.451693	-1.36764	1.75391	2.43222	1.41883	1.0896	1.6719	1.48838	miscellaneous	BC036013; ENST00000556962
17086762	0.27895	0.45156	1.36752	3.14811	3.28218	3.07749	3.07443	3.64607	4.14196	LINC00475	NR_015444; long intergenic non-protein coding RNA 475; ENST00000438322 NR_027341
17122076	0.0461221	-0.451547	-1.36751	5.75406	5.92234	5.98712	5.19252	5.5877	5.52866	miscellaneous	ENST00000416067
16728980	0.00397831	-0.45153	-1.36749	3.67966	3.73715	3.57976	3.21862	3.24714	3.17622	PGM2L1	ENST00000398427; ENST00000545890
16978036	0.00456693	-0.45135	-1.36732	2.80973	2.98862	2.98359	2.57114	2.4471	2.40965	HPGDS	hematopoietic prostaglandin D synthase; AK290075 ENST00000295256 ENST00000506331 ENST00000514774 NM_014485
16837348	0.0111062	-0.45123	-1.36721	6.48587	6.4089	6.41941	5.98508	5.87783	6.09758	MAP2K6	mitogen-activated protein kinase kinase 6; ENST00000359094 NM_002758 U39657
16798148	0.142289	-0.450943	-1.36693	7.31917	7.43497	7.96952	6.9013	7.1372	7.33233	SNORD116-2 SNORD116-6	ENST00000547292; small nucleolar RNA, C/D box 116-2; small nucleolar RNA, C/D box 116-6; NR_003317 NR_003321
16851424	0.131244	0.450873	1.36687	3.004	3.31302	3.67577	3.67577	3.98724	3.6824	miscellaneous	ENST00000360790; ENST00000399721
16766907	0.321303	-0.45072	-1.36672	1.61753	2.73324	1.79795	1.73974	1.53386	1.52296	miscellaneous	ENST00000547941; ENST00000550396
16828732	0.134081	-0.450357	-1.36638	1.74263	2.19285	2.35523	1.92966	1.60209	1.40789	RN5S432	RNA, 5S ribosomal 432; ENST00000362480
17120376	0.156188	-0.450347	-1.36637	2.21393	2.93003	2.4315	2.05172	1.9428	2.2299	miscellaneous	ENST00000416067
16921677	0.159073	-0.450273	-1.3663	4.6272	4.13217	4.03559	3.5508	4.17193	3.72141	miscellaneous	AL049332
16746093	0.115038	-0.45023	-1.36626	4.68136	4.88226	4.26918	4.0779	4.02043	4.38378	miscellaneous	ENST00000356092; ENST00000534357
16784940	0.0550271	-0.449927	-1.36597	3.71486	4.0433	3.62807	3.42277	3.36551	3.24817	miscellaneous	BC069413; NM_007374
16784000	0.045613	0.449833	1.36588	3.06962	3.20853	3.4335	3.83492	3.76588	3.46035	CDKL1	; AF390028 ENST00000356146
17091390	0.144937	0.449813	1.36586	5.13896	5.30377	4.80417	5.16025	5.61493	5.82116	MIR4292	microRNA 4292; NR_036251
17081297	0.0233912	0.449747	1.3658	5.98945	5.73156	5.84411	6.47541	6.1418	6.29715	miscellaneous	ENST00000414222; ENST00000434736
16969711	0.0701661	-0.449683	-1.36574	4.21996	4.08882	3.74405	3.44936	3.78675	3.46767	RRH	retinal pigment epithelium-derived rhodopsin homolog; AF012270 ENST00000317735 NM_006583
17088098	0.223034	-0.44965	-1.36571	4.15857	4.52843	4.0911	4.21672	3.88791	3.32452	miscellaneous	BC015391; ENST00000447096
17120178	0.106038	-0.449647	-1.36571	6.36277	6.41126	6.46872	6.0195	5.65796	6.21635	miscellaneous	ENST00000416067
16711383	0.0264425	0.44959	1.36565	4.43097	4.56412	4.59326	4.80476	5.14175	4.99061	TUBAL3	tubulin, alpha-like 3; AK025318 ENST00000380419 ENST00000479328 NM_001171864 NM_024803
17059771	0.113772	-0.44955	-1.36561	4.47036	4.41	4.90825	3.83104	4.28886	4.32006	SAMD9	sterile alpha motif domain containing 9; AF445355 ENST00000379958 ENST00000446617 NM_001193307 NM_017654
16855710	0.0783138	-0.44951	-1.36558	2.1538	2.50342	2.18281	1.54348	1.90507	2.04295	SERPINB3 SERPINB4	serpin peptidase inhibitor, clade B (ovalbumin), member 3; serpin peptidase inhibitor, clade B (ovalbumin), member 4; AF461146 AY245782 ENST00000341074 ENST00000356424 ENST00000498496 NM_002974
16805930	0.161628	0.44947	1.36554	3.98007	3.47839	3.37201	4.41223	3.96982	3.79683	miscellaneous	XM_001716222
17085452	0.314027	0.44938	1.36545	5.00288	4.06745	5.12041	4.924	5.4699	5.14498	miscellaneous	AK092305
17122692	0.182683	-0.449333	-1.36541	3.68573	3.42681	3.53096	2.98156	2.77052	3.54342	miscellaneous	ENST00000416067
16917543	0.150452	0.449307	1.36538	2.81339	3.52317	3.06458	3.5129	3.46695	3.76921	miscellaneous	ENST00000486776; ENST00000494030
17099578	0.0626408	0.44919	1.36527	3.4312	3.15335	3.44959	3.69388	4.06644	3.62139	DBH-AS1	DBH antisense RNA 1 (non-protein coding); AF129263 BC067277 ENST00000425189
17002187	0.103941	-0.449073	-1.36516	4.18281	4.13199	4.32524	3.46393	4.04561	3.78328	miscellaneous	ENST00000311946; ENST00000416067; ENST00000520782
17118256	0.100998	0.44904	1.36513	6.73043	6.29426	6.79434	7.2314	6.77777	7.15698	LOC100287704	uncharacterized LOC100287704; AK128835
17118301	0.100998	0.44904	1.36513	6.73043	6.29426	6.79434	7.2314	6.77777	7.15698	LOC100287704	uncharacterized LOC100287704; AK128835
16872227	0.0606295	0.44894	1.36504	4.87364	4.56809	5.03467	5.27003	5.42511	5.12808	MIR4530	microRNA 4530; NR_039755
17125676	0.066036	-0.44893	-1.36503	4.34268	4.69226	4.27729	4.01445	4.18894	3.76205	miscellaneous	ENST00000416067
17118160	0.0391824	-0.448913	-1.36501	5.05667	5.37739	5.14225	4.71445	4.77282	4.7423	FLJ38717	FLJ38717 protein; AK096036
16659904	0.37829	-0.448723	-1.36483	4.88316	4.77358	4.97657	4.75413	3.63392	4.89909	miscellaneous	ENST00000496239; ENST00000504551
16871880	0.0865875	0.448713	1.36482	2.87248	2.38515	2.77289	3.23346	2.86711	3.27609	WDR87	WD repeat domain 87; AY026504 ENST00000303868 ENST00000447313 ENST00000473328 NM_031951
17090954	0.0693447	0.448697	1.36481	5.35788	4.8754	5.11805	5.55853	5.66264	5.47625	miscellaneous	AK131513
16859224	0.118137	0.448427	1.36455	3.16392	2.61365	2.87913	3.01281	3.49159	3.49758	LOC126536	NR_024336; uncharacterized LOC126536; BC117476 NR_026828
17035969	0.12337	-0.448113	-1.36426	5.21497	5.62989	4.99193	5.00158	4.70118	4.78969	BRD2	bromodomain containing 2; ENST00000460359 ENST00000469132 ENST00000474498 ENST00000479568 ENST00000494471 ENST00000497338 ENST00000497799
16668997	0.0156178	0.44806	1.3642	3.14095	3.27516	3.31232	3.52459	3.78868	3.75934	OLFML3	olfactomedin-like 3; AK092766 ENST00000320334 ENST00000369551 ENST00000393300 ENST00000491700 NM_020190
16843076	0.364453	-0.448027	-1.36417	4.10732	3.06192	3.7333	2.70482	3.77583	3.07781	MIR3184 MIR423	microRNA 3184; NR_029945 NR_036149
16691023	0.0111846	-0.447963	-1.36411	3.99163	3.87612	3.96652	3.44128	3.41312	3.63598	SLC16A1	solute carrier family 16, member 1 (monocarboxylic acid transporter 1); AK296688 AK303603 BC026317 BC045664 ENST00000369626 ENST00000429288 ENST00000433570 ENST00000443580 ENST00000458229 ENST00000478835 ENST00000481750 ENST00000538576 L31801 NM_001166496 NM_003051
17125996	0.171164	-0.447947	-1.3641	3.35663	3.10705	2.84242	2.2369	2.7687	2.95666	miscellaneous	ENST00000416067
16990628	0.0498259	0.447853	1.36401	2.21518	1.97207	1.92388	2.59091	2.23459	2.62919	miscellaneous	BC104923
16813751	0.0810779	0.447807	1.36397	3.48517	3.30385	3.18575	4.05375	3.5231	3.74134	DNM1P46	DNM1 pseudogene 46; AK302717 ENST00000341853 ENST00000423248 ENST00000559110 ENST00000561042 NR_003260
16841766	0.197189	-0.447693	-1.36386	2.6615	3.31629	2.93557	2.0906	2.77734	2.70234	miscellaneous	ENST00000436828; ENST00000464381
17119070	0.00621767	-0.447683	-1.36385	5.56216	5.39019	5.54375	5.17549	5.00868	4.96888	miscellaneous	ENST00000416067
16843323	0.0750867	-0.447543	-1.36372	6.14231	6.61748	6.52775	5.86277	6.01122	6.07092	CCT6B	chaperonin containing TCP1, subunit 6B (zeta 2); BC027591 ENST00000314144 ENST00000421975 ENST00000436961 NM_001193529 NM_001193530 NM_006584
17121952	0.235748	0.44751	1.36368	4.43305	4.77941	3.86057	4.76082	4.79207	4.86267	miscellaneous	ENST00000416067
17112654	0.0265538	0.447493	1.36367	3.32832	3.28527	3.00875	3.65083	3.52448	3.78951	miscellaneous	AL832596
16886156	0.1626	-0.447457	-1.36363	1.91691	2.17616	2.63927	1.78608	1.88716	1.71673	miscellaneous	BC042175
16689438	0.104288	0.44744	1.36362	4.64258	4.3285	4.1542	5.13782	4.64711	4.68267	LRRC8C	; BC036122 ENST00000479252
16772855	0.0299721	-0.44741	-1.36359	2.82637	2.98691	2.64318	2.31193	2.34192	2.46038	miscellaneous	ENST00000419717; ENST00000545940
17121944	0.151146	0.447377	1.36356	3.91205	4.31964	4.27641	4.29304	4.99506	4.56213	miscellaneous	ENST00000416067
16748831	0.118893	-0.44695	-1.36316	3.01412	2.41549	2.81107	2.21476	2.34999	2.33508	MIR3974	microRNA 3974; NR_039770
16999564	0.0308458	0.446913	1.36312	4.00083	3.72557	3.80622	4.1921	4.50066	4.1806	miscellaneous	NR_039665
16876017	0.189033	-0.44678	-1.36299	5.8748	6.03788	5.2779	5.21518	5.26695	5.36811	LOC100506523	uncharacterized LOC100506523; XR_133196
16779104	0.0890882	0.44676	1.36298	3.11955	2.92127	2.65212	3.20937	3.1868	3.63705	miscellaneous	ENST00000490058; ENST00000546015
16661029	0.0633734	0.446633	1.36286	1.29338	1.58879	1.40318	1.70308	2.14927	1.7729	miscellaneous	AY424285; ENST00000488327
16705747	0.0438435	0.446633	1.36286	3.39782	3.10817	3.51142	3.94055	3.66525	3.75151	miscellaneous	ENST00000373214; ENST00000426268
16909526	0.0751988	-0.44655	-1.36278	3.57714	3.2352	3.66884	3.0148	3.06531	3.06142	miscellaneous	ENST00000365530
16734922	0.0425108	0.446387	1.36262	2.23199	2.39652	1.99102	2.49608	2.66412	2.79849	HBG2 LOC100653006 LOC100653319	BC136998; hemoglobin, gamma G; uncharacterized LOC100653006; uncharacterized LOC100653319; ENST00000380259
16725097	0.187125	0.446347	1.36259	3.26727	3.33332	2.60228	3.59014	3.6165	3.33527	OR4D11	olfactory receptor, family 4, subfamily D, member 11; ENST00000313253 NM_001004706
16866174	0.144871	-0.446143	-1.36239	6.40585	6.76606	6.27125	6.41281	5.9119	5.78002	miscellaneous	AK299091; NM_001204818
17083415	0.123751	0.44607	1.36232	2.99763	2.97556	3.21633	3.8773	3.28706	3.36337	miscellaneous	ENST00000545243
17100659	0.306146	0.446027	1.36228	5.94457	5.05847	6.08248	5.82312	6.18971	6.41077	miscellaneous	ENST00000361624
17120094	0.00967964	-0.446007	-1.36226	3.57624	3.55271	3.34736	3.11549	2.93736	3.08544	miscellaneous	ENST00000416067
17001157	0.0204582	-0.445987	-1.36225	4.93091	4.82179	4.78111	4.26994	4.35986	4.56605	PRELID2	ENST00000503333; PRELI domain containing 2; AK125215 BC012033 ENST00000334744 ENST00000358004 ENST00000394450 ENST00000505416 ENST00000510259 ENST00000515475 NM_138492 NM_182960 NM_205846
16850704	0.0757899	-0.445983	-1.36224	1.99617	2.34116	2.48209	1.7663	1.77673	1.93844	MIR3976	microRNA 3976; NR_039772
17092951	0.114105	0.445957	1.36222	2.83213	2.35313	2.25063	2.86004	3.11448	2.79924	miscellaneous	BC110824; ENST00000358022
17127249	0.122255	-0.445857	-1.36212	2.66144	3.22094	2.71424	2.33535	2.43762	2.48608	miscellaneous	ENST00000416067
16684192	0.051739	-0.445623	-1.3619	6.11427	6.26374	5.83473	5.63001	5.45728	5.78858	SNORD99	small nucleolar RNA, C/D box 99; NR_003077
16661676	0.109295	0.445403	1.36169	3.84482	3.33559	3.83639	4.09253	4.05357	4.20691	OPRD1	opioid receptor, delta 1; ENST00000234961 ENST00000536280 NM_000911 U07882
17091308	0.415706	0.445363	1.36166	3.819	3.12593	4.53121	3.75818	4.59178	4.46227	LOC100128593	uncharacterized LOC100128593; NR_033913
16763215	0.271773	0.445117	1.36142	2.60917	1.97331	1.8973	3.02504	2.67507	2.11502	miscellaneous	BC047507; ENST00000465517
16775201	0.00215386	-0.44511	-1.36142	2.60379	2.57517	2.72795	2.26269	2.12252	2.18637	miscellaneous	ENST00000384127
16780592	0.294107	-0.44492	-1.36124	4.58042	5.23807	4.25831	3.86952	4.22554	4.64698	GPR183	G protein-coupled receptor 183; BC020752 ENST00000376414 NM_004951
16900715	0.332628	-0.444893	-1.36121	3.51671	2.38661	2.82298	2.6195	2.02828	2.74384	miscellaneous	ENST00000468548
16924485	0.0592607	0.444853	1.36118	3.50716	3.24405	3.63277	4.07983	3.66283	3.97588	miscellaneous	NR_040254
16993200	0.0763438	-0.444837	-1.36116	5.08625	5.30914	5.46207	4.68891	5.13305	4.70099	miscellaneous	AK126616; ENST00000507037
17094372	0.0994633	-0.444833	-1.36116	2.853	3.30896	2.96392	2.37116	2.89469	2.52553	miscellaneous	ENST00000377525
16838838	0.00982102	-0.444753	-1.36108	4.67591	4.56179	4.55594	4.01874	4.19166	4.24898	TSPAN10	tetraspanin 10; AB593081 ENST00000571914 ENST00000574882
17079517	0.159879	-0.444747	-1.36108	7.01437	6.6584	7.15782	6.80547	6.1115	6.57938	miscellaneous	ENST00000518165; ENST00000523960
17122688	0.0865044	-0.44472	-1.36105	4.50322	4.34208	4.03589	4.1058	3.82118	3.62005	miscellaneous	ENST00000416067
16829532	0.139067	0.444707	1.36104	4.39939	3.80084	4.35707	4.59275	4.73807	4.5606	WDR81	WD repeat domain 81; AK074111 BC114519 ENST00000309182 ENST00000354680 ENST00000409644 ENST00000419248 ENST00000437219 ENST00000464528 ENST00000474958 ENST00000479966 ENST00000492901 ENST00000495411 ENST00000545662 NM_001163673 NM_001163809 NM_001163811 NM_152348
16854828	0.203044	0.44464	1.36097	2.92633	2.89081	2.84905	3.79724	3.00122	3.20165	SYT4	synaptotagmin IV; BC036538 ENST00000255224 ENST00000442661 NM_020783
16730102	0.323066	-0.44463	-1.36097	2.65875	3.83906	3.3606	2.98368	2.81347	2.72737	miscellaneous	ENST00000344196; ENST00000531404
16931884	0.253112	-0.444553	-1.36089	1.87586	2.82817	2.17345	1.85613	1.92004	1.76765	OR11H1 OR11H2	olfactory receptor, family 11, subfamily H, member 1; olfactory receptor, family 11, subfamily H, member 2; ENST00000252835 NM_001005239
16684144	0.0521648	0.444493	1.36084	3.78997	4.0427	4.05423	4.62583	4.41023	4.18432	PTAFR	platelet-activating factor receptor; AK292053 ENST00000305392 ENST00000373857 ENST00000539896 NM_000952 NM_001164721 NM_001164722 NM_001164723
16706522	0.0201512	0.44447	1.36081	3.0357	3.12804	3.05019	3.59923	3.59003	3.35808	SFTPA1	surfactant protein A1; ENST00000394569 ENST00000398636 ENST00000419470 ENST00000428376 HQ021437 NM_001093770 NM_001164644 NM_001164645 NM_001164646 NM_001164647 NM_005411
16889528	0.137103	-0.44445	-1.3608	2.08211	2.32036	2.72597	1.92527	1.87183	1.99799	miscellaneous	ENST00000392866; ENST00000415688
16824078	0.319069	-0.4444	-1.36075	5.16938	4.17925	4.37162	4.08863	3.73033	4.56809	miscellaneous	ENST00000416067; ENST00000575137
16709237	0.0646003	-0.443957	-1.36033	2.62581	2.91587	2.45443	2.07591	2.15668	2.43165	MIR548E	microRNA 548e; NR_031614
16899682	0.0370253	0.443813	1.36019	4.06058	4.27654	3.92144	4.60354	4.51575	4.47071	miscellaneous	ENST00000516484
17124092	0.203056	-0.443713	-1.3601	3.04636	3.52317	3.58197	3.37222	2.86711	2.58103	miscellaneous	ENST00000416067
16690294	0.0318687	-0.443343	-1.35975	5.49073	5.62358	5.35637	5.22757	4.86056	5.05252	ACTG1P4 AMY1A AMY1B AMY1C AMY2A AMY2B AMYP1	actin, gamma 1 pseudogene 4; amylase, alpha 1A (salivary); amylase, alpha 1B (salivary); amylase, alpha 1C (salivary); amylase, alpha 2A (pancreatic); amylase, alpha 2B (pancreatic); amylase, alpha pseudogene 1; AK292341 BC007060 BC063129 BC069347 BC069463 BC092444 BC132985 BC132987 BC132995 BC132997 BC144452 BC146997 DQ786288 ENST00000330330 ENST00000370079 ENST00000370080 ENST00000370083 ENST00…
16777533	0.12893	-0.44326	-1.35967	3.58574	3.92781	3.99798	3.71555	3.0739	3.3923	LINC00357	long intergenic non-protein coding RNA 357; ENST00000420140
17033637	0.37618	0.443047	1.35947	4.65539	5.28113	4.24582	4.54348	5.31849	5.64951	miscellaneous	ENST00000474698
16812759	0.0257766	-0.44304	-1.35947	4.93161	4.68461	4.66224	4.492	4.28636	4.17098	DNM1P41 GOLGA6L5	DNM1 pseudogene 41; AL137524 NR_003246 NR_033787
16821537	0.0564093	-0.44298	-1.35941	4.1194	4.36155	4.03488	3.85921	3.85694	3.47074	miscellaneous	ENST00000569925
16662132	0.246867	-0.442977	-1.35941	2.21756	2.20117	3.04125	2.18461	2.06833	1.87811	miscellaneous	ENST00000316459; NM_001040441
16658609	0.0684187	-0.442943	-1.35937	5.74528	6.21829	5.90612	5.62062	5.51216	5.40808	miscellaneous	AF118274; ENST00000416067; ENST00000481265
16706080	0.380287	-0.442927	-1.35936	4.25278	5.12889	3.9698	4.23234	3.45216	4.33819	RN5S320	RNA, 5S ribosomal 320; ENST00000516263
16782038	0.209263	0.442743	1.35919	4.54257	3.94616	4.44785	4.64437	5.19371	4.42673	TRAJ43	T cell receptor alpha joining 43; ENST00000390494
16759189	0.0405184	0.4427	1.35915	3.95533	3.73126	4.11194	4.31442	4.47185	4.34036	miscellaneous	BC028581; ENST00000535956
16903487	0.124325	0.442647	1.3591	1.9101	1.87112	1.87249	2.29407	2.6425	2.04508	miscellaneous	AK057517
17124446	0.0249043	-0.442637	-1.35909	2.35624	2.33423	2.62967	2.12193	2.02487	1.84543	miscellaneous	ENST00000416067
16665437	0.199248	0.44257	1.35902	2.93619	2.82235	2.18001	3.16441	2.80598	3.29587	MIR3116-1 MIR3116-2	microRNA 3116-1; microRNA 3116-2; NR_036058 NR_036059
16666135	0.0292594	-0.442553	-1.35901	3.37916	3.15882	3.51169	2.94629	2.99968	2.77604	miscellaneous	BC043521; ENST00000416067
16802100	0.296475	-0.442547	-1.359	1.68355	2.50767	1.50134	1.17925	1.41802	1.76765	RNU5A-1	RNA, U5A small nuclear 1; NR_002756
17086621	0.0741279	0.442537	1.35899	5.63103	5.57292	5.16729	5.95594	5.99296	5.74995	C9orf47 S1PR3	chromosome 9 open reading frame 47; sphingosine-1-phosphate receptor 3; BC060827 BC136895 ENST00000334490 ENST00000358157 ENST00000375846 ENST00000375850 ENST00000375851 NM_001001938 NM_001142413 NM_005226
16979336	0.120219	-0.44248	-1.35894	2.68458	2.92998	3.28402	2.79232	2.34297	2.43585	miscellaneous	AK294946
16781233	0.0713496	0.44247	1.35893	3.92229	3.61856	4.1118	4.27791	4.19278	4.50937	DKFZp451A211	uncharacterized LOC400169; BX647655
16810019	0.0703705	0.442467	1.35893	3.00471	2.71629	3.03188	3.09996	3.39264	3.58768	miscellaneous	NR_031750
17072144	0.00333835	-0.442453	-1.35891	7.67707	7.60546	7.49532	7.0813	7.22988	7.13931	DEPTOR	BC015028; DEP domain containing MTOR-interacting protein; BC012040 ENST00000286234 ENST00000518057 NM_022783
16797936	0.0913242	-0.442447	-1.35891	2.6155	2.65316	2.58741	2.12545	1.95275	2.45053	miscellaneous	BC044639
16896094	0.3438	0.442423	1.35888	1.34096	1.85603	1.14706	1.68889	2.55644	1.42599	miscellaneous	ENST00000498037; FJ838787
16803880	0.0220688	0.442413	1.35888	5.87495	5.88064	6.0903	6.39122	6.4121	6.36981	MEX3B	; AY950678 ENST00000329713 NM_032246
17103776	0.230112	-0.442297	-1.35877	1.86191	2.71798	2.01262	1.93091	1.70447	1.63024	miscellaneous	AL137550
16686863	0.152197	-0.44216	-1.35864	3.91729	4.31251	3.90049	4.00335	3.41557	3.38489	miscellaneous	ENST00000453388
16671623	0.0417861	-0.442103	-1.35858	4.84023	4.73905	5.12445	4.35347	4.56888	4.45507	EFNA3 EFNA4 LOC100505666	ephrin-A3; ephrin-A4; BC107483 ENST00000359751 ENST00000368409 ENST00000427683 ENST00000556931 NM_005227 NM_182689 NM_182690 NR_040773
16946635	0.0530722	-0.44194	-1.35843	1.88149	1.51253	1.50184	1.21212	1.0797	1.27822	miscellaneous	ENST00000483808; ENST00000493396
16777998	0.204238	-0.441813	-1.35831	5.31365	5.59409	6.00833	5.0693	5.60776	4.91357	RNY1P4	RNA, Ro-associated Y1 pseudogene 4; ENST00000384595
17005611	0.114372	-0.44171	-1.35821	4.29693	4.25925	4.02645	3.41832	3.8164	4.02278	BTN3A2	butyrophilin, subfamily 3, member A2; AK097330 AK290880 AK303600 ENST00000356386 ENST00000377708 ENST00000396934 ENST00000396948 ENST00000508906 ENST00000527422 ENST00000531055 ENST00000532294 NM_001197246 NM_001197247 NM_001197248 NM_001197249 NM_007047 U90546
16890837	0.135694	0.44158	1.35809	3.88125	3.36049	3.98558	4.07043	4.36111	4.12052	SLC11A1	solute carrier family 11 (proton-coupled divalent metal ion transporters), member 1; AB209650 AK294707 AK298667 AK303398 BC033754 BC041787 BC071165 D38171 D50402 D50403 ENST00000233202 ENST00000354352 ENST00000465984 ENST00000468221 ENST00000469449 ENST00000469799 ENST00000471875 ENST00000473367 ENST00000475225 ENST00000481524 ENST00000483487 ENST00000486451 ENST00000490536 ENST00000492413 ENST00…
16780419	0.18196	0.441463	1.35798	5.14981	4.62008	5.37523	5.75236	5.30043	5.41672	miscellaneous	NR_051966
16981045	0.15689	0.44146	1.35798	2.231	1.98316	1.53414	2.30311	2.6171	2.15247	miscellaneous	NR_037459; NR_039963
16763054	0.145418	-0.441333	-1.35786	2.67814	2.37611	2.0187	1.80075	2.20884	1.73936	miscellaneous	ENST00000340811; ENST00000546498
16971788	0.0372273	-0.44125	-1.35778	1.6432	1.83693	2.01899	1.38225	1.48879	1.30433	miscellaneous	ENST00000573999; ENST00000576270
17010950	0.0430607	-0.44112	-1.35766	3.7689	3.77086	4.10674	3.63843	3.36162	3.32309	ANKRD6	ankyrin repeat domain 6; AK074189 AK092235 AK295731 BC042173 ENST00000339746 ENST00000369408 ENST00000415924 ENST00000447838 ENST00000465722 ENST00000479572 ENST00000483473 ENST00000485637 ENST00000492158 ENST00000518150 ENST00000518253 ENST00000520458 ENST00000520793 ENST00000520839 ENST00000520886 ENST00000521004 ENST00000522441 ENST00000522705 ENST00000523798 ENST00000524056 GU727626 NM_001242…
16880728	0.0913081	-0.441103	-1.35764	5.45949	5.9582	5.52255	5.39759	5.21395	5.00539	miscellaneous	ENST00000471551; ENST00000480594
17099246	0.00615537	0.44109	1.35763	5.95756	5.74813	5.81085	6.29173	6.18114	6.36694	miscellaneous	ENST00000438647
16918923	0.170554	0.440947	1.35749	3.49727	2.92316	3.58772	3.97379	3.47008	3.88712	LOC100130373	uncharacterized LOC100130373; AK090920
17121776	0.17941	-0.440907	-1.35746	5.48477	5.8321	5.55999	5.39147	5.42762	4.73505	miscellaneous	ENST00000416067
16882428	0.0140548	-0.440883	-1.35744	8.94148	8.9885	8.99359	8.42411	8.63717	8.53964	KDM3A	lysine (K)-specific demethylase 3A; AK304276 AL832150 BX537674 BX649109 ENST00000312912 ENST00000409064 ENST00000409556 ENST00000427678 ENST00000441719 ENST00000462197 ENST00000463013 ENST00000470160 ENST00000488971 ENST00000491383 ENST00000540058 ENST00000542128 NM_001146688 NM_018433
17121570	0.130376	0.440813	1.35737	2.90028	3.44427	3.2359	3.31445	3.89029	3.69815	miscellaneous	ENST00000416067
16994148	0.0459498	0.440387	1.35697	3.9967	3.68488	3.69057	4.21931	4.43362	4.04038	miscellaneous	NR_026994; NR_033898
16681891	0.133484	0.44031	1.3569	5.86006	5.95554	6.14606	6.04709	6.59076	6.64474	PRAMEF3	PRAME family member 3; ENST00000353410 ENST00000376173 NM_001013692
16748346	0.144535	-0.440267	-1.35686	4.46096	4.52769	4.84861	3.92397	4.56263	4.02986	KLRC4-KLRK1 KLRK1	ENST00000381908; AK292020 AK292059 ENST00000240618 ENST00000539300 ENST00000539370 ENST00000540267 ENST00000540818 ENST00000543572 ENST00000544449 NM_001199805 NM_007360
17051215	0.0810459	-0.440237	-1.35683	4.14716	4.33012	4.66023	3.96493	3.80407	4.0478	RN5S242	RNA, 5S ribosomal 242; ENST00000364171
16762370	0.283622	-0.440217	-1.35681	2.96911	3.93273	3.07441	3.03506	2.84588	2.77466	CASC1	cancer susceptibility candidate 1; AK297998 AK301763 AK302235 AK304602 AY423543 BC028415 BC047415 BC057795 ENST00000320267 ENST00000354189 ENST00000389246 ENST00000395987 ENST00000395990 ENST00000395992 ENST00000537577 ENST00000545133 ENST00000554347 ENST00000554533 ENST00000555240 ENST00000555554 ENST00000556006 ENST00000556467 ENST00000556547 ENST00000557684 NM_001082972 NM_001082973 NM_0012041…
16886174	0.00237795	0.440057	1.35666	4.57327	4.5964	4.69941	5.00086	5.03122	5.15717	KYNU	kynureninase; AK290900 AK292095 BC000879 CR457423 ENST00000264170 ENST00000375773 ENST00000409512 ENST00000410015 ENST00000424385 ENST00000460143 NM_001032998 NM_001199241 NM_003937 U57721
16781050	0.0271728	0.43998	1.35659	3.09677	3.19181	3.4315	3.64343	3.82078	3.57581	miscellaneous	ENST00000485188; ENST00000537412
16844591	0.328837	-0.439867	-1.35648	3.91001	3.00812	2.84327	2.44475	3.07973	2.91732	KRTAP4-8	ENST00000572903; keratin associated protein 4-8; ENST00000333822 NM_031960
16669364	0.14672	0.43983	1.35644	2.73087	3.13237	2.44675	3.34998	3.13882	3.14068	HSD3B2	hydroxy-delta-5-steroid dehydrogenase, 3 beta- and steroid delta-isomerase 2; BC131488 ENST00000369416 ENST00000543831 NM_000198 NM_001166120
17005593	0.0727031	-0.439823	-1.35644	7.24195	7.35592	7.55066	6.80415	6.79339	7.23152	HIST1H3A HIST1H3B HIST1H3C HIST1H3D HIST1H3E HIST1H3F HIST1H3G HIST1H3H HIST1H3I HIST1H3J	histone cluster 1, H3a; histone cluster 1, H3b; histone cluster 1, H3c; histone cluster 1, H3d; histone cluster 1, H3e; histone cluster 1, H3f; histone cluster 1, H3g; histone cluster 1, H3h; histone cluster 1, H3i; histone cluster 1, H3j; CR542014 ENST00000360408 NM_003532
17091990	0.0481179	0.4398	1.35642	3.62501	3.90398	3.97372	4.06963	4.28891	4.46357	miscellaneous	BC111423
16694861	0.052866	-0.439587	-1.35622	4.32728	4.24166	4.50007	3.8419	3.74422	4.16413	ETV3L	ets variant 3-like; ENST00000454449 NM_001004341
16788406	0.0129489	0.4395	1.35613	5.03942	5.18918	5.08908	5.54858	5.67506	5.41254	SLC25A47	solute carrier family 25, member 47; AY569438 ENST00000361529 NM_207117
17105539	0.429095	0.43949	1.35612	2.60922	2.32727	2.80346	3.89359	2.70429	2.46054	miscellaneous	ENST00000479298; ENST00000537169
17016818	0.0129863	0.43929	1.35594	4.09716	4.31333	4.13482	4.74151	4.64332	4.47835	miscellaneous	ENST00000376728; ENST00000483556
16748496	0.15518	-0.439247	-1.3559	7.09865	7.80194	7.35254	6.91146	6.89137	7.13256	miscellaneous	BC126433; ENST00000356591
17102801	0.180907	-0.439177	-1.35583	2.58882	3.21887	2.93775	2.71562	2.07789	2.6344	GPR82	G protein-coupled receptor 82; BC070180 ENST00000302548 ENST00000497180 NM_080817
17006134	0.396802	-0.439123	-1.35578	4.03218	3.37803	2.79043	2.94192	2.46984	3.47151	HLA-H	major histocompatibility complex, class I, H (pseudogene); NR_001434
16777992	0.208658	-0.438973	-1.35564	3.2714	3.92335	3.13328	2.89757	3.01096	3.10258	MINOS1P1	mitochondrial inner membrane organizing system 1 pseudogene 1; AL049782 NR_051980
16924429	0.186845	0.438973	1.35564	5.02087	4.28272	4.41244	4.8828	5.06807	5.08208	miscellaneous	BC047405; NR_024090
16731217	0.0840222	-0.4389	-1.35557	2.14956	2.60388	2.41365	2.04084	2.13267	1.67688	TEX12	testis expressed 12; BC029506 ENST00000280358 ENST00000530752 NM_031275
16943336	0.097565	-0.4389	-1.35557	5.16403	4.9199	4.76749	4.33863	4.36366	4.83243	TMEM45A	transmembrane protein 45A; BC040355 ENST00000323523 ENST00000403410 ENST00000462884 ENST00000489060 NM_018004
16692448	0.131921	0.43885	1.35552	5.73906	6.02232	5.51854	6.26469	6.46889	5.86289	PPIAL4A PPIAL4B PPIAL4C	peptidylprolyl isomerase A (cyclophilin A)-like 4A; peptidylprolyl isomerase A (cyclophilin A)-like 4B; peptidylprolyl isomerase A (cyclophilin A)-like 4C; AB084917 ENST00000539781 NM_178230
16973576	0.1032	0.438747	1.35543	3.08704	2.5504	3.00098	3.22375	3.45597	3.27494	miscellaneous	ENST00000463238; ENST00000489363
17094365	0.0852273	0.438717	1.3554	5.08932	4.65616	4.64301	5.47846	5.1304	5.09578	miscellaneous	XM_002342917
17078692	0.0839533	-0.438703	-1.35539	1.88076	2.28764	1.84152	1.60286	1.7626	1.32835	miscellaneous	ENST00000519212; ENST00000521810
17109675	0.567662	-0.438633	-1.35532	4.31338	4.93865	3.35944	4.39142	4.20028	2.70387	miscellaneous	ENST00000379682
17122670	0.0495869	-0.438547	-1.35524	4.54878	4.82449	4.40483	4.2227	4.25653	3.98323	miscellaneous	ENST00000416067
16684297	0.0599988	0.43849	1.35519	3.55801	3.11954	3.39797	3.8903	3.71071	3.78998	MATN1 MATN1-AS1	matrilin 1, cartilage matrix protein; AK128076 ENST00000373765 ENST00000414532 ENST00000414763 ENST00000454613 ENST00000477320 ENST00000494561 NM_002379 NR_034182
17096457	0.0292223	0.43842	1.35512	4.73064	4.87808	4.76727	5.0393	5.34879	5.30316	CORO2A	coronin, actin binding protein, 2A; BC000010 ENST00000343933 ENST00000375077 NM_003389 NM_052820
16733129	0.350426	-0.438403	-1.3551	2.22752	2.69975	1.48142	1.48142	1.56871	2.04335	miscellaneous	ENST00000498122; ENST00000533778
16668815	0.244154	-0.4384	-1.3551	3.0321	3.80578	3.30544	2.56565	2.90955	3.35292	miscellaneous	ENST00000476936; U56637
16731490	0.296175	-0.43828	-1.35499	3.22308	3.88977	4.17573	3.27709	2.95593	3.74072	miscellaneous	ENST00000538134; ENST00000542140
17118704	0.178051	-0.438183	-1.3549	4.17855	4.07522	3.88513	4.01911	3.25515	3.55009	miscellaneous	ENST00000416067
17035918	0.036634	0.437923	1.35465	5.81093	6.07896	6.1665	6.37881	6.43439	6.55696	HLA-DQA1 HLA-DQA2 LOC100507718 LOC100509457	major histocompatibility complex, class II, DQ alpha 1; major histocompatibility complex, class II, DQ alpha 2; BC125044 ENST00000241802 ENST00000374940 ENST00000415898 ENST00000443184 ENST00000446482 ENST00000447735 ENST00000449560 ENST00000453672 ENST00000498305 ENST00000546801 ENST00000547425 ENST00000548597 ENST00000550158 ENST00000551533 ENST00000552932 M26041 M33906 NM_020056
16786843	0.239675	0.43789	1.35462	2.39929	3.06389	2.1677	2.90929	2.87503	3.16023	miscellaneous	ENST00000216453; ENST00000484640
16938701	0.0759911	0.437883	1.35462	3.2362	2.80238	3.23802	3.64196	3.40587	3.54242	TRIM71	tripartite motif containing 71, E3 ubiquitin protein ligase; DQ232881 ENST00000383763 NM_001039111
17117981	0.0359917	0.437857	1.35459	3.40415	3.63924	3.60697	3.85565	3.9028	4.20548	LOC729032	ribosomal protein L36 pseudogene; ENST00000423702 XR_132715
16932735	0.183743	0.437763	1.3545	4.70993	4.88086	4.14029	5.09783	5.04256	4.90398	GGT2	gamma-glutamyltransferase 2; ENST00000401924 ENST00000405188
16977807	0.18196	-0.43774	-1.35448	2.91893	3.37403	3.68232	2.99509	3.04842	2.61855	miscellaneous	ENST00000425278
16797512	0.253072	0.437623	1.35437	3.65176	3.37006	3.13103	4.22022	3.94862	3.29688	IGHV4-31	Y13056; immunoglobulin heavy variable 4-31; ENST00000438142
17055261	0.350197	-0.437617	-1.35437	4.22064	5.27503	4.16195	4.23233	4.20853	3.90391	miscellaneous	BC105295; ENST00000470761
16960082	0.0551875	-0.437557	-1.35431	5.95498	5.8954	6.30693	5.64834	5.45562	5.74068	LOC100289361	uncharacterized LOC100289361; NR_034032
16872540	0.176145	0.43755	1.3543	3.16284	3.79651	3.84797	4.27116	3.91941	3.9294	miscellaneous	BC117165; ENST00000291764
16666390	0.236819	-0.437467	-1.35422	5.35286	5.89406	5.33726	5.31076	4.592	5.36902	RN5S20	RNA, 5S ribosomal 20; ENST00000515976
16802038	0.0318104	0.437393	1.35416	1.61807	1.96636	1.83917	2.07367	2.3499	2.31221	miscellaneous	ENST00000326648; ENST00000559364
16794439	0.174555	0.437377	1.35414	2.9933	3.18544	2.80833	3.39385	3.83142	3.07393	miscellaneous	ENST00000366353; ENST00000553608
16797415	0.232774	0.437247	1.35402	4.9781	4.56491	4.12511	5.04898	4.65254	5.27834	IGH@ IGHA1 IGHA2 IGHJ3 IGHM	ENST00000390559; immunoglobulin heavy constant alpha 1; immunoglobulin heavy constant alpha 2 (A2m marker); immunoglobulin heavy constant mu; immunoglobulin heavy joining 3; immunoglobulin heavy locus; AK123783 BC020240 BC092449 BX538066 BX640625 ENST00000463911
16724755	0.398915	0.437127	1.35391	3.21711	3.37431	3.71331	4.57791	3.17031	3.86789	TRIM51 TRIM51GP	tripartite motif-containing 51; tripartite motif-containing 51G, pseudogene; BC005014 ENST00000449290 NM_032681
16797869	0.0295082	-0.437077	-1.35386	6.30846	6.32479	6.509	6.1269	5.7754	5.92872	HERC2P7	hect domain and RLD 2 pseudogene 7; AF071178 NR_036470
17105778	0.241537	0.437027	1.35381	4.07453	3.98137	3.75594	4.79017	4.46348	3.86927	PLP1	proteolipid protein 1; AK292728 AK295374 AK295388 AK308966 BC002665 BC095452 ENST00000303958 ENST00000361621 ENST00000418604 ENST00000428755 ENST00000429977 ENST00000434483 ENST00000476160 ENST00000478642 M27110 M54927 NM_000533 NM_001128834 NM_199478
16706461	0.196091	0.437007	1.35379	3.03145	3.56781	2.91972	3.2526	3.63818	3.93922	MIR548AK MIR548O2	microRNA 548ak; microRNA 548o-2; ENST00000411311
17004384	0.428054	-0.436997	-1.35378	3.52868	4.31306	2.78915	3.13359	2.8764	3.30991	miscellaneous	BC001261
16850892	0.124779	0.436963	1.35375	4.3869	4.94376	4.60037	4.86792	5.38619	4.98781	miscellaneous	AY533564; ENST00000359158
16664615	0.268851	0.436873	1.35367	1.68355	1.73938	1.79795	1.92336	2.75368	1.85446	miscellaneous	BC047654
16964098	0.0689915	0.43657	1.35338	4.60148	4.24763	4.40567	4.58017	4.97043	5.01389	SCARNA22	small Cajal body-specific RNA 22; NR_003004
17126054	0.0218116	-0.436517	-1.35333	5.77745	5.87997	5.5888	5.33619	5.15636	5.44412	miscellaneous	ENST00000416067
17126164	0.0218116	-0.436517	-1.35333	5.77745	5.87997	5.5888	5.33619	5.15636	5.44412	miscellaneous	ENST00000416067
17124374	0.0517207	-0.436477	-1.3533	4.04251	4.16604	3.97907	3.43156	3.84898	3.59765	miscellaneous	ENST00000416067
17105047	0.0336199	-0.43647	-1.35329	9.35303	9.33022	9.27271	8.72838	8.87547	9.0427	LOC100652805 LOC100653302 PGK1	phosphoglycerate kinase 1; uncharacterized LOC100652805; uncharacterized LOC100653302; AB062432 AK291081 AK295014 AK295182 AK298855 AK301632 AK301740 AK303848 AK310756 AY423725 BC023234 BC103752 BC104837 BC113568 CR456716 ENST00000373316 ENST00000442431 ENST00000450919 ENST00000476531 ENST00000477335 ENST00000491291 ENST00000537456 NM_000291
17127649	0.231135	0.436467	1.35329	1.96573	1.61903	1.43564	1.69973	2.57572	2.05435	miscellaneous	ENST00000416067
16994772	0.386705	-0.43636	-1.35319	3.22752	4.49357	3.63557	3.46199	2.90403	3.68156	miscellaneous	ENST00000521745; L33477
16690128	0.241506	0.436307	1.35314	1.34772	1.22442	1.28526	1.22111	2.12866	1.81655	miscellaneous	ENST00000421185
17122968	0.226903	0.436047	1.35289	5.80885	5.07915	5.87696	6.02167	5.9401	6.11133	miscellaneous	ENST00000416067
16982870	0.132168	0.436023	1.35287	3.50533	3.1341	3.69692	4.20294	3.74727	3.69421	ADAMTS16	ADAM metallopeptidase with thrombospondin type 1 motif, 16; DQ266047 ENST00000274181 ENST00000433402 ENST00000536857 NM_139056
16937071	0.120363	-0.43583	-1.35269	2.34062	2.56736	2.95618	2.35624	2.02293	2.1775	miscellaneous	ENST00000256497; ENST00000492751
16890817	0.29718	-0.43564	-1.35251	4.20786	3.62914	3.6923	3.35726	3.95236	2.91276	miscellaneous	BC036457; ENST00000483797
16869939	0.00453267	-0.435603	-1.35248	6.61586	6.72422	6.58599	6.27111	6.25458	6.09357	UCA1	urothelial cancer associated 1 (non-protein coding); AK024303 NR_015379
16744945	0.00732161	0.435493	1.35237	2.90893	2.75771	2.97736	3.42307	3.28088	3.24653	miscellaneous	ENST00000416067
16759525	0.0659839	0.43548	1.35236	3.70851	3.31199	3.39379	3.88503	3.94371	3.89199	LOC100130238	uncharacterized LOC100130238; AK123118 NR_024563
16918196	0.394371	0.435477	1.35236	2.42376	2.01834	1.7268	3.26815	2.04165	2.16553	miscellaneous	AK127732
17069177	0.00943755	-0.435467	-1.35235	5.22493	5.26758	5.19154	4.81255	4.8806	4.6845	FAM110B	family with sequence similarity 110, member B; BC024294 ENST00000361488 ENST00000518427 ENST00000519262 ENST00000520369 ENST00000521413 ENST00000522059 ENST00000523486 NM_147189
16691331	0.16215	-0.43541	-1.3523	5.50544	5.23412	5.90989	5.18027	4.81447	5.34848	miscellaneous	BC032517
16854711	0.125499	0.435337	1.35223	4.82861	4.63547	4.68653	5.50559	5.03024	4.92079	MIR187	microRNA 187; NR_029616
16871346	0.0938365	0.435303	1.3522	3.46151	3.21769	3.43269	4.06265	3.515	3.84015	miscellaneous	BC117457
16674965	0.0303364	-0.435287	-1.35218	3.5504	3.5928	3.26888	3.00667	3.18364	2.91591	miscellaneous	ENST00000457455; ENST00000462677
16786845	0.150052	-0.435163	-1.35206	3.72125	3.21075	3.87333	3.00496	3.11624	3.37864	miscellaneous	ENST00000216453; ENST00000484640
16912116	0.0584833	0.435067	1.35197	4.14756	4.10252	4.5111	4.79171	4.77402	4.50065	SYNDIG1	synapse differentiation inducing 1; BC030637 ENST00000376862 ENST00000482637 NM_024893
17038007	0.0561156	0.435023	1.35193	6.56361	6.26086	6.52332	7.11467	6.6772	6.86099	DPCR1	diffuse panbronchiolitis critical region 1; ENST00000414703 ENST00000547331
16821160	0.172598	-0.43497	-1.35188	1.8898	2.62316	2.35569	1.73934	1.92895	1.89545	miscellaneous	ENST00000568925
16854218	0.0256041	-0.434933	-1.35185	1.84368	2.12373	2.08455	1.50098	1.48467	1.76151	MIR1-2	microRNA 1-2; NR_029662
17114177	0.0656957	-0.434933	-1.35185	4.37851	3.91475	4.15271	3.83137	3.66694	3.64286	LOC286467	family with sequence similarity 195, member A pseudogene; BC131554 ENST00000427391 NR_026975
16992387	0.0245637	0.434883	1.3518	2.83245	2.63242	2.50777	3.16356	2.97794	3.13579	miscellaneous	ENST00000398186
16846363	0.109812	0.434803	1.35173	3.69869	3.6375	3.87149	4.11307	3.90962	4.4894	GIP	gastric inhibitory polypeptide; ENST00000357424 M18185 NM_004123
16761385	0.104375	-0.434743	-1.35167	5.71078	6.00647	5.96512	5.53935	5.70106	5.13773	KLRAP1	killer cell lectin-like receptor subfamily A pseudogene 1; AK304677 ENST00000510134 ENST00000535939 NR_028045
16823736	0.107575	-0.434533	-1.35147	2.89889	2.4077	2.92199	2.30872	2.19088	2.42538	miscellaneous	BC010084
16716350	0.0202237	0.43453	1.35147	2.03234	2.31149	2.08405	2.66461	2.64484	2.42202	ACTA2 LOC100132116	actin, alpha 2, smooth muscle, aorta; AK300664 AY692464 BC017554 BC093052 CR536518 ENST00000224784 ENST00000415557 ENST00000437930 ENST00000458159 ENST00000458208 ENST00000480297 ENST00000488967 ENST00000540599 ENST00000544901 J05192 NM_001141945 NM_001613
17117736	0.183503	-0.43449	-1.35143	5.40957	5.72127	5.98998	4.95707	5.66758	5.1927	SOCS3	; BC060858 ENST00000330871 NM_003955
17018652	0.217246	0.434477	1.35142	4.39641	4.79866	3.95189	4.85848	4.54597	5.04594	MIR3925	microRNA 3925; NR_037491
17001242	0.0263105	-0.43434	-1.35129	5.13627	4.9052	5.09282	4.56378	4.79736	4.47013	miscellaneous	ENST00000360930; ENST00000510191
17087378	0.29813	-0.434167	-1.35113	1.63062	2.13143	2.70634	1.99231	1.58679	1.58679	miscellaneous	U89995
16777078	0.0525745	0.434137	1.3511	3.86121	4.07528	3.93898	4.46167	4.15293	4.56328	TUBA3C TUBA3D	tubulin, alpha 3c; tubulin, alpha 3d; BC011721 ENST00000360801 ENST00000400113 ENST00000430383 ENST00000461875 ENST00000478439 NM_006001
17062217	0.252323	-0.434097	-1.35106	2.60545	1.65787	2.0511	1.7724	1.57092	1.66881	miscellaneous	BC106000; ENST00000445366
16666614	0.258276	-0.434053	-1.35102	1.66423	2.45352	2.49139	1.4897	1.73179	2.08549	miscellaneous	ENST00000402328; ENST00000498776
16971097	0.0392328	-0.43402	-1.35099	4.70968	5.00427	4.65268	4.27408	4.45611	4.33438	miscellaneous	ENST00000514475
17118876	0.0292587	-0.433967	-1.35094	2.81284	3.04025	3.1067	2.52503	2.61288	2.51998	miscellaneous	ENST00000416067
17109068	0.0026753	-0.433877	-1.35086	4.46954	4.50131	4.34238	3.92082	4.04364	4.04714	miscellaneous	ENST00000380787; ENST00000479925
16854312	0.1571	-0.43383	-1.35081	1.4243	1.90099	1.16166	0.93691	1.18546	0.98413	miscellaneous	ENST00000284207
17120344	0.209138	0.43374	1.35073	2.84502	3.66693	3.31335	3.71588	3.66737	3.74327	miscellaneous	ENST00000416067
16888956	0.418872	-0.433597	-1.3506	5.51615	6.50469	5.08716	5.09438	5.08665	5.62618	miscellaneous	ENST00000427152; ENST00000439065
16888482	0.0848824	-0.43358	-1.35058	3.47311	3.61084	3.16279	2.79081	2.90894	3.24625	miscellaneous	ENST00000415915; ENST00000465275
16948565	0.0585749	-0.433397	-1.35041	5.4802	5.32995	5.77183	5.12808	5.19606	4.95765	LOC100505687	uncharacterized LOC100505687; ENST00000482098
16742384	0.103389	0.43337	1.35038	3.15685	2.8277	3.20195	3.78238	3.22059	3.48364	LRRC32	leucine rich repeat containing 32; ENST00000260061 ENST00000404995 ENST00000407242 NM_001128922 NM_005512 Z24680
16745233	0.0122179	-0.43334	-1.35036	5.09174	5.19837	5.27781	4.74065	4.74869	4.77856	miscellaneous	ENST00000572660; ENST00000573191
16979836	0.160527	-0.433303	-1.35032	3.11386	3.06078	2.48767	2.41258	2.51223	2.43759	miscellaneous	ENST00000416067; NM_001114734
17077540	0.0132793	-0.433153	-1.35018	3.71892	3.49878	3.495	3.09227	3.21802	3.10295	miscellaneous	BC015531
16989451	0.0793644	0.433147	1.35018	3.7363	3.81028	3.84866	4.08454	4.50454	4.1056	miscellaneous	ENST00000504352; ENST00000512507
16864735	0.198821	0.432987	1.35003	2.02014	2.42357	1.90883	2.10077	2.738	2.81273	miscellaneous	BC052997; XR_132662
17112813	0.072741	0.43297	1.35001	4.00873	4.24618	3.8013	4.60686	4.54244	4.20582	NXF5	nuclear RNA export factor 5; AJ277658 BC131708 ENST00000263032 ENST00000332614 ENST00000361330 ENST00000361708 ENST00000372803 ENST00000473265 ENST00000493509 ENST00000537026 NM_032946 NR_028089
17068812	0.349643	-0.432963	-1.35	2.99495	2.63582	3.47354	2.02434	3.14596	2.63512	miscellaneous	ENST00000521261
16754829	0.0955486	-0.432833	-1.34988	2.51899	2.77409	3.0726	2.54196	2.28106	2.24416	miscellaneous	ENST00000321196; ENST00000551915
16776422	0.0853168	0.432823	1.34987	3.19148	3.09862	3.12015	3.67686	3.2919	3.73996	miscellaneous	ENST00000364291
17056248	0.0189822	0.43277	1.34982	4.75359	5.00113	4.99279	5.40133	5.27325	5.37124	CPVL	carboxypeptidase, vitellogenic-like; BC016838 ENST00000265394 ENST00000396276 ENST00000409850 ENST00000437527 ENST00000448959 ENST00000449801 ENST00000455544 ENST00000458405 ENST00000488891 ENST00000542995 NM_019029 NM_031311
16838480	0.0118302	0.432613	1.34968	4.76778	4.81462	4.64766	5.15256	5.06035	5.31499	miscellaneous	ENST00000416067; ENST00000570512
17023465	0.311163	-0.43254	-1.34961	4.83978	5.28982	4.98657	4.92122	4.93286	3.96447	miscellaneous	ENST00000416067; ENST00000525459
16847676	0.0434132	0.432473	1.34955	5.3198	5.07398	5.27493	5.46828	5.63036	5.86749	GH2	growth hormone 2; BC020760 ENST00000332800 ENST00000423893 ENST00000449787 ENST00000456543 NM_002059 NM_022556 NM_022557 NM_022558
17047585	0.0321841	-0.432333	-1.34941	5.70781	5.59298	5.35487	5.19062	4.9849	5.18314	miscellaneous	ENST00000418663
16731339	0.0166776	-0.4323	-1.34938	5.49267	5.31307	5.20713	4.93565	4.79451	4.98581	TTC12	tetratricopeptide repeat domain 12; AK091887 AK292331 BC032355 ENST00000314756 ENST00000393020 ENST00000429951 ENST00000442859 ENST00000455306 ENST00000462711 ENST00000464224 ENST00000478125 ENST00000480233 ENST00000483239 ENST00000494714 ENST00000496311 ENST00000525965 ENST00000527362 ENST00000527781 ENST00000529221 ENST00000529850 ENST00000531164 ENST00000570588 ENST00000570674 ENST00000570696 …
16784558	0.0908618	0.432287	1.34937	3.94322	3.69521	4.09358	4.60105	4.3517	4.07612	miscellaneous	ENST00000555046
17125938	0.181051	-0.432173	-1.34926	3.56859	3.44898	3.43291	2.80831	3.48486	2.86079	miscellaneous	ENST00000416067
16918064	0.0332879	0.432117	1.34921	3.70695	3.68386	3.41307	4.08434	4.04383	3.97206	LOC284798	uncharacterized LOC284798; NR_027091 NR_027093
16662510	0.0471587	0.432053	1.34915	3.86329	3.94547	3.57789	4.35672	4.30346	4.02263	TEKT2	tektin 2 (testicular); AF054910 ENST00000207457 ENST00000469024 ENST00000473120 NM_014466
16874512	0.0815033	0.43204	1.34914	6.13191	6.18901	6.2171	6.40376	6.86656	6.56382	SNAR-D	small ILF3/NF90-associated RNA D; NR_024243
16788701	0.0591925	0.432003	1.34911	2.12474	1.85948	2.08748	2.48111	2.21852	2.66808	SNORD114-30	small nucleolar RNA, C/D box 114-30; NR_003223
16668869	0.254937	0.431967	1.34907	4.61908	3.81712	4.66797	4.661	5.039	4.70007	LOC128322	; XM_001716411
16898354	0.198528	0.431943	1.34905	3.19221	2.87456	3.05067	3.11882	3.915	3.37945	miscellaneous	NR_033837
16803562	0.00706259	0.431863	1.34897	7.10107	7.31564	7.25697	7.57338	7.64872	7.74717	CHRNA5	cholinergic receptor, nicotinic, alpha 5 (neuronal); BC033639 ENST00000299565 NM_000745
17117802	0.149656	-0.43173	-1.34885	3.32255	2.81041	2.87549	2.92625	2.44886	2.33815	miscellaneous	XR_133152
16738058	0.123916	-0.431723	-1.34884	2.36436	2.65102	2.10507	1.78985	2.25475	1.78068	miscellaneous	AF449218
16699778	0.0933808	-0.43165	-1.34878	5.53668	5.97396	5.52138	5.27922	5.17473	5.28312	miscellaneous	ENST00000366791
16701183	0.0933808	-0.43165	-1.34878	5.53668	5.97396	5.52138	5.27922	5.17473	5.28312	miscellaneous	ENST00000435840
17045834	0.0933808	-0.43165	-1.34878	5.53668	5.97396	5.52138	5.27922	5.17473	5.28312	miscellaneous	ENST00000545300
16877929	0.0361703	0.431643	1.34877	3.45521	3.09541	3.18761	3.82501	3.56102	3.64713	C2orf70	chromosome 2 open reading frame 70; AK091483 ENST00000329615 ENST00000409392 ENST00000479453 NM_001105519
17052242	0.370331	-0.431633	-1.34876	2.047	2.97144	1.71194	1.76049	1.80718	1.86781	miscellaneous	ENST00000263545; ENST00000448820
16821263	0.152504	-0.431567	-1.3487	5.17104	4.82822	4.91788	4.13985	4.76605	4.71654	miscellaneous	ENST00000562969; ENST00000566488
16858417	0.120859	0.431443	1.34858	4.74213	4.21321	4.75129	5.06069	5.10052	4.83975	C19orf80	chromosome 19 open reading frame 80; AF271350 ENST00000252453 ENST00000397785 NM_018687
17122832	0.611387	0.431417	1.34856	2.8932	3.58203	3.89189	3.75956	5.14782	2.75399	miscellaneous	ENST00000416067
16748394	0.0754153	-0.43121	-1.34836	2.07682	2.46751	2.1358	1.58387	2.04076	1.76187	RNU7-60P	RNA, U7 small nuclear 60 pseudogene; ENST00000515938
17027692	0.0067327	0.43121	1.34836	4.84225	4.80917	4.84728	5.35122	5.21968	5.22143	MUC22	mucin 22; AB600271 ENST00000561890 NM_001198815
16709194	0.024869	0.431207	1.34836	2.21003	2.13173	2.16331	2.73084	2.61077	2.45708	miscellaneous	ENST00000471172; ENST00000539821
16784827	0.42463	-0.431193	-1.34835	1.68789	2.47976	3.18345	1.82712	2.10946	2.12094	miscellaneous	ENST00000395125; ENST00000556135
16742381	0.0364598	0.431173	1.34833	3.87796	3.6249	3.57762	4.1655	4.0806	4.1279	miscellaneous	ENST00000525277; ENST00000528993
16965306	0.0365455	0.43092	1.34809	4.40078	4.27803	4.03271	4.51392	4.74293	4.74743	CLRN2	clarin 2; BC127863 ENST00000511148 NM_001079827
17119144	0.0762893	-0.430867	-1.34804	6.35306	6.45729	6.19736	5.97125	5.62934	6.11452	miscellaneous	ENST00000416067
16928965	0.327709	0.430827	1.34801	1.74917	2.18223	1.55867	2.82327	1.69995	2.25933	miscellaneous	ENST00000415072; ENST00000464335
16829683	0.311371	-0.43073	-1.34792	3.3968	3.81942	4.37073	3.82209	2.99254	3.48013	miscellaneous	ENST00000574468
16710385	0.0138562	-0.43056	-1.34776	4.24583	4.37216	4.14972	3.71092	3.79207	3.97304	FLJ37035 LOC283038	uncharacterized LOC283038; AK094354 ENST00000415305 ENST00000423178 ENST00000449693 ENST00000527483 NR_033848
16715208	0.108148	0.43034	1.34755	3.20133	3.64197	3.4162	3.54008	3.9275	4.08294	miscellaneous	ENST00000299299; ENST00000493961
17079523	0.130639	0.430327	1.34754	2.68983	2.62095	2.25165	3.27084	2.9222	2.66037	MIR599	microRNA 599; NR_030329
16981776	0.196076	-0.430263	-1.34748	3.20514	3.18851	2.54478	2.6014	2.23802	2.80822	miscellaneous	ENST00000365061
16666931	0.046986	-0.43026	-1.34748	3.76549	3.53116	3.63435	3.14487	3.44375	3.0516	miscellaneous	ENST00000416067; ENST00000544045; ENST00000544215
16798349	0.00764942	-0.430217	-1.34744	1.67262	1.64024	1.72966	1.16267	1.35645	1.23275	SNORD115-25	small nucleolar RNA, C/D box 115-25; NR_003342
17100073	0.180467	0.43016	1.34738	5.85779	6.60795	6.30518	6.62494	6.63046	6.806	MIR4673	microRNA 4673; NR_039820
17120182	0.0628237	0.42973	1.34698	2.84161	2.44367	2.54359	3.21851	2.81644	3.08311	miscellaneous	ENST00000416067
16872796	0.00302165	0.42956	1.34682	8.92449	8.89675	8.9427	9.28336	9.40423	9.36503	CXCL17	chemokine (C-X-C motif) ligand 17; AY598464 ENST00000341918 NM_198477
16781970	0.025102	-0.429557	-1.34682	2.01502	1.90065	2.22462	1.53386	1.57102	1.74674	TRAV36DV7	T cell receptor alpha variable 36/delta variable 7; ENST00000390463
17020715	0.161939	-0.42952	-1.34679	4.485	3.95397	4.56621	4.16498	3.61891	3.93273	LINC00472	ENST00000434683; long intergenic non-protein coding RNA 472; ENST00000436803 NR_026807
16706117	0.00141941	-0.42948	-1.34675	6.65123	6.74876	6.78463	6.27835	6.24744	6.37039	FLJ44715 FUT11	fucosyltransferase 11 (alpha (1,3) fucosyltransferase); AK095482 BC014198 BC036037 BC100994 BC100995 BC100996 BC100997 ENST00000372841 ENST00000394790 ENST00000462704 ENST00000465695 NM_173540
16970647	0.11957	-0.429477	-1.34674	5.97739	5.91821	5.44631	5.41583	5.34102	5.29663	miscellaneous	BX537937; ENST00000512292
16701398	0.113935	-0.429407	-1.34668	7.14754	7.38535	6.81264	6.72299	6.73933	6.59499	SMYD3-IT1	SMYD3 intronic transcript 1 (non-protein coding); ENST00000426929
16872733	0.0800448	0.429407	1.34668	2.45234	2.79671	2.90332	2.95454	3.10982	3.37623	miscellaneous	ENST00000524801; ENST00000558596
16921475	0.308216	-0.429063	-1.34636	4.07888	4.79396	4.96791	4.30167	3.71061	4.54128	miscellaneous	ENST00000302092
17095664	0.0166489	-0.42894	-1.34624	2.08883	2.25815	2.37225	1.68399	1.89797	1.85045	miscellaneous	BC008065
16903417	0.0314826	-0.428897	-1.3462	2.00988	2.09929	1.9932	1.5882	1.45517	1.77231	miscellaneous	ENST00000419938; ENST00000475115
16882851	0.0999039	0.42889	1.3462	4.25776	3.99856	4.35603	4.57083	4.93648	4.39171	miscellaneous	BC005068
16725346	0.10848	0.428853	1.34616	3.50942	3.02915	3.20296	3.92769	3.70145	3.39895	MS4A10	membrane-spanning 4-domains, subfamily A, member 10; BC137259 ENST00000308287 NM_206893
17118401	0.358777	0.42884	1.34615	4.64481	5.54651	5.76455	5.37575	6.11574	5.7509	LOC100132249 LOC643395	uncharacterized LOC100132249; uncharacterized LOC643395; ENST00000436055
16988251	0.0234084	-0.42877	-1.34609	4.2573	4.10565	4.22566	3.79542	3.60122	3.90566	SEMA6A	; ENST00000343348 ENST00000510263 NM_020796
16893147	0.067625	0.428637	1.34596	3.34494	3.1886	3.65341	3.68128	3.95946	3.83212	MIR4269	microRNA 4269; NR_036229
16703337	0.33244	0.42855	1.34588	2.12732	2.14038	2.05807	2.04702	2.37866	3.18574	miscellaneous	ENST00000482641; XR_109019
16734296	0.10766	-0.428377	-1.34572	4.54853	4.7293	4.77952	4.58799	4.0671	4.11713	miscellaneous	AB126073
17125688	0.174544	-0.428353	-1.3457	3.75414	4.3124	3.60751	3.32018	3.59912	3.46969	miscellaneous	ENST00000416067
16836184	0.12466	-0.428343	-1.34569	4.30899	4.86979	4.38246	3.88724	4.07998	4.30899	FLJ42842	uncharacterized FLJ42842; AK124832
17110698	0.295758	-0.428293	-1.34564	3.06458	3.21501	3.95877	3.42021	2.70319	2.83008	miscellaneous	ENST00000428668; ENST00000481142
16935505	0.0122856	0.42828	1.34563	4.44617	4.3155	4.28574	4.63196	4.87804	4.82225	SHISA8	shisa homolog 8 (Xenopus laevis); ENST00000457093 NM_001207020
16894555	0.0618081	-0.428273	-1.34562	5.60567	5.56165	5.73702	5.45723	5.1183	5.04399	MIR4429	microRNA 4429; NR_039627
16728251	0.0856146	0.428217	1.34557	1.92856	2.43164	2.06371	2.64213	2.64937	2.41706	miscellaneous	ENST00000535407; ENST00000540356
16890337	0.0747528	0.428147	1.3455	3.43003	3.52278	3.34268	3.68622	4.1311	3.76261	miscellaneous	BC063135
16743053	0.0514012	0.42809	1.34545	1.96254	1.64149	1.9626	2.24218	2.11223	2.49649	miscellaneous	AK300275; ENST00000528256
17055640	0.025493	0.428057	1.34542	3.3172	3.11447	3.29426	3.566	3.85972	3.58438	TMEM196	transmembrane protein 196; BX648384 ENST00000405764 ENST00000433641 NM_152774
16927844	0.0536981	0.428033	1.3454	3.91582	3.96844	4.11137	4.1832	4.53623	4.5603	IGLC1 IGLJ1 IGLL5	immunoglobulin lambda constant 1 (Mcg marker); immunoglobulin lambda joining 1; immunoglobulin lambda-like polypeptide 5; BC012159 ENST00000390320 ENST00000526893 ENST00000531372 ENST00000532223 NM_001178126 NM_001256296
17010872	0.125057	-0.42796	-1.34533	2.30209	2.01114	1.6817	1.36562	1.71763	1.6278	C6orf165	chromosome 6 open reading frame 165; ENST00000507897
16660648	0.139354	-0.427873	-1.34525	2.88066	2.61243	2.57493	2.27565	2.58334	1.92541	MIR3115	microRNA 3115; NR_036057
16884918	0.000190035	-0.427857	-1.34523	8.19618	8.2327	8.15229	7.73	7.78072	7.78688	INSIG2	insulin induced gene 2; AF125392 AF527632 AK291433 AK298599 BC022475 BX647805 ENST00000245787 ENST00000411929 ENST00000467223 ENST00000471186 ENST00000479999 ENST00000485520 ENST00000488995 NM_016133
16871098	0.0556759	-0.42776	-1.34514	4.06077	3.93569	3.6733	3.46098	3.51695	3.40855	miscellaneous	ENST00000516971
16813267	0.00930582	-0.427657	-1.34505	6.46724	6.40546	6.62413	6.16247	6.10231	5.94908	ZNF710	ENST00000460685; ENST00000268154 ENST00000560908 NM_198526
16757581	0.107959	-0.42762	-1.34501	4.73722	4.99241	4.43811	4.34354	4.21059	4.33075	MED13L	; AY338463 ENST00000281928 NM_015335
17118644	0.173932	0.42758	1.34498	4.1549	3.74047	3.68315	4.06411	4.09976	4.69739	miscellaneous	ENST00000416067
16674521	0.00243567	-0.427507	-1.34491	5.88081	5.94908	5.85305	5.48824	5.53085	5.38133	FLJ23867 QSOX1	quiescin Q6 sulfhydryl oxidase 1; uncharacterized protein FLJ23867; AK074447 ENST00000367600 ENST00000367602 ENST00000392029 NM_001004128 NM_002826 NR_026900 U97276
16670131	0.00421042	0.42746	1.34486	2.54666	2.67262	2.5132	2.95363	3.02821	3.03302	GJA5	; BC013313 ENST00000271348 ENST00000369237 NM_005266 NM_181703
16742228	0.0503119	0.4274	1.34481	5.61077	5.60039	5.85271	6.30987	5.89386	6.14234	MIR326	microRNA 326; NR_029891
16666738	0.0518742	-0.42705	-1.34448	5.85289	5.72409	5.85966	5.35975	5.59706	5.19868	CYR61	cysteine-rich, angiogenic inducer, 61; BC009199 ENST00000360431 ENST00000451137 ENST00000480413 ENST00000536321 NM_001554
16747568	0.144753	-0.427037	-1.34447	3.3988	3.88779	4.00928	3.27353	3.34243	3.3988	DSTNP2	destrin (actin depolymerizing factor) pseudogene 2; NR_033796 U72518
16806584	0.471993	0.4269	1.34434	2.52089	2.99541	1.96592	3.62836	2.1156	3.01896	miscellaneous	ENST00000564787; ENST00000566981
17052645	0.264997	-0.426877	-1.34432	2.86751	2.72472	3.62699	2.58956	2.74688	2.60215	TRBV28	T cell receptor beta variable 28; ENST00000390400 ENST00000567778
16658122	0.148278	0.4268	1.34425	4.00714	3.67779	3.37483	3.83211	4.34737	4.16068	miscellaneous	AK096384; CR749706
17087109	0.0690673	0.42673	1.34418	2.40248	2.39845	2.40134	2.70692	2.7113	3.06424	C9orf3 MIR27B	chromosome 9 open reading frame 3; microRNA 27b; AF043897 NR_029665
17067996	0.144416	-0.426667	-1.34412	2.39988	2.94541	2.36163	2.18851	2.04225	2.19616	miscellaneous	ENST00000520079; ENST00000524247
17016290	0.0249163	0.42657	1.34403	1.34217	1.64519	1.59322	1.98276	2.03802	1.83951	miscellaneous	CR749466; ENST00000377993
16828236	0.0432163	0.426557	1.34402	2.70684	2.75044	2.75044	3.01204	3.3377	3.13765	miscellaneous	ENST00000358463; XR_109294
16920873	0.142276	0.426557	1.34402	3.31449	3.92894	3.44007	4.0314	3.7498	4.18197	miscellaneous	BC047502
16924459	0.135842	0.42653	1.344	2.14161	2.77452	2.34198	2.85116	2.6966	2.98994	miscellaneous	NR_038872
17045128	0.0806776	-0.426423	-1.3439	3.01145	3.3518	2.94457	2.94157	2.52915	2.55783	miscellaneous	ENST00000359791; ENST00000465305
17122226	0.130576	-0.4264	-1.34388	3.66569	3.70529	3.14361	2.92192	3.30507	3.0084	miscellaneous	ENST00000416067
17119956	0.248683	-0.426267	-1.34375	2.41757	3.32029	2.67716	2.42077	2.52166	2.19379	miscellaneous	ENST00000416067
17108703	0.0915778	0.426167	1.34366	3.01805	2.86013	2.86881	3.62699	3.12134	3.27716	RN5S498	RNA, 5S ribosomal 498; ENST00000411342
16759280	0.22687	0.426123	1.34362	2.66024	2.45917	2.62231	3.4493	2.98868	2.58211	miscellaneous	AK098523
16787047	0.256453	-0.426107	-1.3436	1.29885	1.99736	2.19389	1.23802	1.30498	1.66878	miscellaneous	ENST00000428277; ENST00000555387
16991370	0.0924725	-0.426063	-1.34356	4.10772	4.62172	4.22888	3.89896	3.73097	4.0502	MFAP3	microfibrillar-associated protein 3; ENST00000519325
16917082	0.0944696	-0.425937	-1.34344	1.73187	2.24368	1.86407	1.63628	1.48221	1.44332	miscellaneous	ENST00000339538; ENST00000378844
17054225	0.0123544	0.425877	1.34339	3.92625	3.75744	3.97421	4.21904	4.45448	4.26201	miscellaneous	ENST00000413238; NR_024394
17103148	0.104191	-0.425867	-1.34338	2.25536	1.86025	2.37907	1.48818	1.85903	1.86987	SNORA11C	small nucleolar RNA, H/ACA box 11C; NR_003710
17071144	0.00426689	-0.425703	-1.34323	7.02286	7.01452	7.14167	6.59368	6.74176	6.5665	SDC2	syndecan 2; AK298939 BC030133 ENST00000302190 ENST00000519587 ENST00000520233 ENST00000521590 ENST00000523877 ENST00000545117 ENST00000546193 NM_002998
16661155	0.0620178	-0.42563	-1.34316	3.73609	3.67361	3.70302	3.05794	3.4417	3.33619	LIN28A	lin-28 homolog A (C. elegans); BC028566 ENST00000254231 ENST00000326279 NM_024674
16782114	0.0690718	0.425593	1.34312	3.57595	3.159	3.18568	3.77436	3.54423	3.87882	TRAJ4	T cell receptor alpha joining 4; ENST00000390533
16976815	0.0221651	0.425577	1.34311	4.67353	4.82	4.55772	5.27954	4.98767	5.06077	PF4	platelet factor 4; ENST00000296029 M25897 NM_002619
17062955	0.301759	0.42556	1.34309	4.51675	4.80816	4.66092	5.63601	5.06347	4.56303	FLJ43663	AK095549; uncharacterized LOC378805; AK125651 BC039420 NR_015431 NR_024153
16973857	0.186108	-0.425533	-1.34307	4.80975	5.49188	5.4513	4.7208	5.05949	4.69604	FAM86EP	family with sequence similarity 86, member E, pseudogene; ENST00000313946 NR_024253
16927856	0.125054	0.425387	1.34293	3.83237	3.22234	3.60181	4.12001	3.94567	3.867	IGLJ3	immunoglobulin lambda joining 3; ENST00000390324
16693393	0.0134855	0.42538	1.34293	3.3063	3.09069	3.33261	3.58897	3.64705	3.76972	PGLYRP4	peptidoglycan recognition protein 4; BC142636 ENST00000359650 ENST00000368739 ENST00000490266 NM_020393
16697635	0.188053	-0.425307	-1.34286	3.09466	3.34994	2.62073	2.90192	2.45052	2.43697	miscellaneous	ENST00000422998; ENST00000477581
16977185	0.452827	0.42529	1.34284	2.80721	2.49829	2.35639	3.84856	2.78164	2.30756	miscellaneous	ENST00000507788
16804789	0.151404	0.42515	1.34271	6.04056	5.49164	6.10631	6.21798	6.42552	6.27046	miscellaneous	ENST00000331497
16950987	0.372393	0.425063	1.34263	3.03892	2.53096	2.17231	3.65917	2.54482	2.81339	miscellaneous	AK302035
16913806	0.0714403	0.425023	1.34259	3.96915	4.23227	3.81299	4.40953	4.65451	4.22544	ZHX3	; AB081948 ENST00000309060 ENST00000373263 ENST00000540170 NM_015035
16667863	0.0550885	-0.424927	-1.3425	6.5279	6.70641	6.38546	6.27763	5.87423	6.19313	AMY1A AMY1B AMY1C AMY2A AMY2B	amylase, alpha 1A (salivary); amylase, alpha 1B (salivary); amylase, alpha 1C (salivary); amylase, alpha 2A (pancreatic); amylase, alpha 2B (pancreatic); AK292341 BC007060 BC063129 BC069347 BC069463 BC092444 BC132985 BC132987 BC132995 BC132997 BC144452 BC146997 ENST00000330330 ENST00000370079 ENST00000370080 ENST00000370083 ENST00000414303 ENST00000422549 ENST00000423678 ENST00000425410 ENST00000…
17012598	0.096855	-0.42491	-1.34249	5.44199	5.75669	5.57739	5.36034	4.85381	5.28719	ENPP3	ectonucleotide pyrophosphatase/phosphodiesterase 3; AK226107 AK292903 AK296080 AK309080 AK315893 DQ234347 EF560735 ENST00000357639 ENST00000358229 ENST00000414305 ENST00000423831 ENST00000427148 ENST00000427707 ENST00000470930 ENST00000494023 ENST00000543135 NM_005021
17024685	0.248167	0.424833	1.34242	3.96721	3.74718	4.63133	4.58655	4.60666	4.42701	RAET1G	; AK310157 ENST00000367360 ENST00000479265 NM_001001788
16961549	0.151062	0.42482	1.34241	4.07454	4.67813	4.10279	4.80337	4.82456	4.50199	miscellaneous	NR_030295
16714842	0.190547	-0.424693	-1.34229	2.69928	3.10655	2.63411	2.81739	2.11572	2.23275	miscellaneous	NR_031566
17120844	0.0931524	0.424563	1.34217	5.23709	5.07197	5.58921	5.74518	5.9008	5.52598	miscellaneous	ENST00000416067
17110276	0.0877416	0.42451	1.34212	3.14828	2.85946	2.69863	3.24938	3.58986	3.14066	miscellaneous	AK313399
16796727	0.0340524	0.42429	1.34191	3.9263	3.93395	3.64202	4.19203	4.44297	4.14014	BEGAIN	brain-enriched guanylate kinase-associated homolog (rat); AB040879 ENST00000355173 ENST00000443071 ENST00000553553 ENST00000556188 ENST00000557378 NM_001159531 NM_020836
16853012	0.117937	0.424247	1.34187	3.94868	3.77434	3.59577	4.01379	4.03534	4.5424	miscellaneous	BC020082; ENST00000397942
16829960	0.10545	0.424193	1.34182	4.36648	4.09976	4.63647	4.85911	4.75807	4.75811	C17orf107 CHRNE	chromosome 17 open reading frame 107; AK308530 AK309386 ENST00000381365 ENST00000521575 ENST00000572438 NM_001145536
16739752	0.00736068	-0.424183	-1.34181	6.99936	6.94952	6.92416	6.5863	6.58615	6.42804	PLA2G16	phospholipase A2, group XVI; BC001387 ENST00000323646 ENST00000394613 ENST00000415826 ENST00000540943 ENST00000544269 NM_001128203 NM_007069
16855626	0.0133737	0.424073	1.34171	2.81446	2.72182	2.62217	3.23169	2.99152	3.20746	miscellaneous	BC101802
16959752	0.123477	0.424027	1.34167	2.16819	2.25934	2.71127	2.7834	2.86164	2.76584	PRR23C	proline rich 23C; ENST00000413199 ENST00000502927 NM_001134657
16788395	0.513363	0.423977	1.34162	4.91601	4.36039	3.17926	5.04969	4.17765	4.50025	miscellaneous	ENST00000262238; ENST00000554804
16772808	0.075045	-0.423777	-1.34143	4.3885	4.45503	4.02378	3.84496	3.95014	3.80088	miscellaneous	ENST00000540537; ENST00000541817
16657480	0.103912	-0.423763	-1.34142	4.28723	4.6815	4.33463	4.29357	3.75652	3.98198	miscellaneous	ENST00000424587
17024134	0.136317	0.423723	1.34138	2.26951	2.51839	2.333	2.70907	2.53014	3.15286	IL22RA2	interleukin 22 receptor, alpha 2; AY040567 ENST00000296980 ENST00000339602 ENST00000349184 NM_052962 NM_181309 NM_181310
17022814	0.107775	0.423693	1.34136	6.2126	6.56606	6.26505	6.4453	6.95423	6.91526	miscellaneous	ENST00000368640; ENST00000521690
16984553	0.020298	0.423657	1.34132	2.33239	2.59169	2.43237	2.87911	2.72882	3.01949	miscellaneous	ENST00000230914
16885849	0.43399	-0.423603	-1.34127	1.66172	2.8928	1.53016	1.39519	1.65443	1.76425	miscellaneous	ENST00000470071
17127623	0.0686566	0.423507	1.34118	2.98545	2.57016	2.9288	3.33514	3.16922	3.25057	miscellaneous	ENST00000416067
16752645	0.0411694	0.423467	1.34115	3.51423	3.45061	3.7499	4.00634	4.17552	3.80328	IL23A	interleukin 23, alpha subunit p19; AY359083 ENST00000228534 NM_016584
17106326	0.0203042	0.423367	1.34105	3.75587	3.49026	3.50837	3.98086	3.90066	4.14308	SNORA35	small nucleolar RNA, H/ACA box 35; NR_002993
16901515	0.108634	0.423297	1.34099	3.55916	3.52045	3.45683	4.24781	3.78293	3.77559	miscellaneous	ENST00000446058
17118784	0.220776	0.423263	1.34096	5.28175	5.3499	5.17162	5.23828	6.07287	5.76191	miscellaneous	ENST00000416067
16680284	0.0309753	-0.4232	-1.3409	5.62879	5.60069	5.69582	5.38146	5.19461	5.07963	CCNL2	cyclin L2; AF087903 AF251294 AK000685 AK074112 AK292268 AK293451 BC016333 ENST00000400809 ENST00000408918 ENST00000408952 ENST00000418865 ENST00000425598 ENST00000463260 ENST00000463895 ENST00000469113 ENST00000471930 ENST00000473872 ENST00000480479 ENST00000480646 ENST00000481223 ENST00000482365 ENST00000482621 ENST00000488340 ENST00000492998 ENST00000496007 ENST00000497013 ENST00000505849 NM_00…
17047944	0.00579233	-0.423177	-1.34088	4.36013	4.18295	4.35565	3.92429	3.93135	3.77356	miscellaneous	AF073770; ENST00000442291
17015384	0.290617	-0.4231	-1.34081	1.92895	2.69975	2.87255	2.3854	1.81049	2.03606	miscellaneous	ENST00000429345; ENST00000435641
16708979	0.451605	0.42308	1.34079	2.66538	2.3846	1.53267	1.87514	3.09302	2.88373	miscellaneous	BX641120; ENST00000312902
16790784	0.0290682	-0.423057	-1.34077	7.45344	7.36041	7.37263	7.10111	6.80818	7.00802	PPP1R3E	protein phosphatase 1, regulatory subunit 3E; AK296016 BX161476 BX248758 ENST00000452015 ENST00000558058 ENST00000559314 ENST00000559942 ENST00000560073 ENST00000560913 ENST00000561178 ENST00000561437 NR_026862
16958835	0.0621552	-0.422967	-1.34068	4.43245	4.65404	4.34994	3.81925	4.08379	4.26449	miscellaneous	AK092163; ENST00000478243
16821721	0.0167996	0.422963	1.34068	4.00291	3.99273	4.01979	4.35769	4.38368	4.54295	JPH3	junctophilin 3; AB042636 AK126663 AK295518 AK297215 BC036533 ENST00000284262 ENST00000301008 ENST00000537256 ENST00000563609 NM_020655
17089877	0.172254	0.42287	1.34059	5.34504	4.69789	5.30089	5.56054	5.6322	5.41969	PHYHD1	phytanoyl-CoA dioxygenase domain containing 1; AK054994 BC009373 BC051300 BC053853 ENST00000308941 ENST00000353176 ENST00000372592 ENST00000412476 ENST00000419872 ENST00000421063 ENST00000424503 ENST00000426694 ENST00000428610 ENST00000442837 ENST00000451000 ENST00000487504 NM_001100876 NM_001100877 NM_174933
17075238	0.20399	0.422857	1.34058	2.89537	2.57163	3.1282	2.88129	3.64254	3.33994	miscellaneous	ENST00000334294; ENST00000381569
16908223	0.233033	-0.422827	-1.34055	4.69259	4.37759	3.91356	3.51049	4.10843	4.09634	miscellaneous	BC029516
16932420	0.0487203	0.42275	1.34048	4.32999	4.1023	4.00046	4.56937	4.55564	4.57599	TRMT2A	tRNA methyltransferase 2 homolog A (S. cerevisiae); AK304068 BC013352 BC017184 BC108251 CR456354 ENST00000252136 ENST00000402382 ENST00000403707 ENST00000404751 ENST00000439169 ENST00000459644 ENST00000463710 ENST00000464535 ENST00000468917 ENST00000471040 ENST00000480460 ENST00000487668 ENST00000488335 ENST00000492988 ENST00000494641 ENST00000494820 NM_001257994 NM_022727 NM_182984
16703630	0.052675	-0.42271	-1.34044	1.62634	1.86417	2.0339	1.41802	1.5105	1.32776	miscellaneous	ENST00000413405; ENST00000414457
16918830	0.287275	-0.42264	-1.34038	3.31423	3.40834	4.12494	2.92156	3.65003	3.008	miscellaneous	ENST00000458038; ENST00000498056
17005032	0.263777	0.42243	1.34018	2.59978	2.34454	2.38097	2.84266	3.35488	2.39504	miscellaneous	XR_112823
16778229	0.365425	-0.4224	-1.34016	3.0726	4.05358	2.88352	2.79642	3.13578	2.8103	miscellaneous	AJ130894; ENST00000497318
16984793	0.116581	-0.422393	-1.34015	2.24994	1.70192	2.17466	1.63177	1.76574	1.46183	miscellaneous	BC035802; ENST00000231009
16980242	0.0552924	0.422193	1.33996	3.89473	4.27518	4.05931	4.51297	4.44897	4.53386	miscellaneous	ENST00000329798; ENST00000508899
16665433	0.164861	-0.42214	-1.33991	5.85265	5.50577	5.14694	5.18839	5.09473	4.95582	miscellaneous	AK308665; ENST00000395513
17074437	0.120149	0.42203	1.33981	4.9465	4.65219	4.82417	5.57728	5.0524	5.05927	miscellaneous	ENST00000416067; NR_031689
17056957	0.0338014	-0.42186	-1.33965	4.62563	4.47859	4.68233	4.37657	4.04586	4.09854	miscellaneous	ENST00000432096; ENST00000433519
16675530	0.11038	-0.421827	-1.33962	5.58341	5.70192	5.5885	5.01814	5.51952	5.07069	miscellaneous	ENST00000448952
16729064	0.0572442	0.421813	1.33961	3.18098	2.93913	3.05675	3.3286	3.72914	3.38456	SLCO2B1	solute carrier organic anion transporter family, member 2B1; AB026256 AF205073 AK127289 AK290234 AK294503 AK296079 AK300134 AK302492 AK304783 AL833466 BC041095 ENST00000289575 ENST00000341411 ENST00000428359 ENST00000454962 ENST00000524599 ENST00000525650 ENST00000526660 ENST00000526839 ENST00000527180 ENST00000528108 ENST00000530012 ENST00000530015 ENST00000531457 ENST00000531756 ENST00000532236…
17056939	0.11498	0.421797	1.33959	1.59167	1.61463	1.30706	1.66182	2.24294	1.87399	POU6F2-AS2	POU6F2 antisense RNA 2 (non-protein coding); AK023033 ENST00000420243
16724751	0.448139	0.421683	1.33949	4.48079	3.64897	2.92173	4.12613	4.03499	4.15542	OR5L2	olfactory receptor, family 5, subfamily L, member 2; ENST00000378397 NM_001004739
16715779	0.523729	0.421533	1.33935	1.02293	2.75196	1.42446	1.79404	2.00611	2.6638	miscellaneous	ENST00000372516
16791611	0.0259432	-0.42145	-1.33927	2.56572	2.42672	2.67539	2.14712	2.11409	2.14227	miscellaneous	ENST00000416067; X75756
16926270	0.270193	-0.421403	-1.33923	2.17112	2.17682	3.0185	2.24023	1.93305	1.92895	miscellaneous	ENST00000400385; ENST00000543603
16899043	0.107849	-0.421363	-1.33919	4.92716	4.40303	4.63024	4.03094	4.4895	4.1759	NAT8 NAT8B	N-acetyltransferase 8 (GCN5-related, putative); N-acetyltransferase 8B (GCN5-related, putative, gene/pseudogene); BC012626 ENST00000272425 NM_003960
16660732	0.360946	-0.42133	-1.33916	1.92747	2.89395	1.73401	1.65255	1.81151	1.82738	miscellaneous	ENST00000374502; ENST00000492577
16667881	0.0595838	-0.42132	-1.33915	7.23473	7.43665	7.03898	6.97854	6.59666	6.8712	ACTG1P4 AMY1A AMY1B AMY1C AMY2A AMY2B AMYP1	actin, gamma 1 pseudogene 4; amylase, alpha 1A (salivary); amylase, alpha 1B (salivary); amylase, alpha 1C (salivary); amylase, alpha 2A (pancreatic); amylase, alpha 2B (pancreatic); amylase, alpha pseudogene 1; AK127047 AK292341 BC007060 BC063129 BC069347 BC069463 BC092444 BC132985 BC132987 BC132995 BC132997 BC144452 BC146997 ENST00000330330 ENST00000370079 ENST00000370080 ENST00000370083 ENST00…
16900689	0.22082	-0.42128	-1.33912	4.7418	4.89324	4.91272	4.83867	3.99889	4.44636	FAHD2B FAHD2CP	fumarylacetoacetate hydrolase domain containing 2B; fumarylacetoacetate hydrolase domain containing 2C, pseudogene; ENST00000272610 ENST00000414820 ENST00000440566 ENST00000468548 NM_199336
17005799	0.0498565	0.42127	1.33911	3.087	3.21774	3.04224	3.39588	3.76571	3.4492	PRSS16	protease, serine, 16 (thymus); AF052514 AK093590 AK126160 AK226091 AK303106 ENST00000230582 ENST00000343467 ENST00000348953 ENST00000377456 ENST00000421826 ENST00000454665 ENST00000459736 ENST00000462664 ENST00000466364 ENST00000468138 ENST00000468930 ENST00000470870 ENST00000471463 ENST00000475106 ENST00000478690 ENST00000481125 ENST00000484493 ENST00000485603 ENST00000485993 ENST00000488649 ENS…
16996612	0.236524	-0.42112	-1.33897	2.9907	2.76333	3.6073	2.67026	2.71397	2.71374	miscellaneous	BX538015
17062355	0.0342893	-0.42111	-1.33896	2.55144	2.85245	2.5684	2.23395	2.39401	2.081	RNF133	ring finger protein 133; BC022038 ENST00000340112 NM_139175
16716459	0.168735	0.42095	1.33881	2.29171	2.50767	2.36735	3.20658	2.51897	2.70403	miscellaneous	AK097726; NR_026835
16979917	0.151897	0.420947	1.33881	5.6149	6.20601	6.16497	6.34391	6.40879	6.49602	SLC7A11	solute carrier family 7 (anionic amino acid transporter light chain, xc- system), member 11; AK290359 ENST00000280612 ENST00000509248 NM_014331
17016294	0.113462	-0.420767	-1.33864	6.41785	6.30107	6.18	5.54527	6.06205	6.0293	miscellaneous	CR749466; ENST00000377993
17019530	0.0794243	0.420623	1.33851	4.3986	3.99131	4.37237	4.68811	4.62008	4.71596	LOC285857	uncharacterized LOC285857; AK097853
16893938	0.0167506	0.420613	1.3385	3.47531	3.37047	3.31415	3.66761	3.81077	3.94339	miscellaneous	ENST00000399157; ENST00000479156
16686536	0.171887	-0.420613	-1.3385	3.40555	3.61713	3.41008	2.96369	2.75215	3.45508	RPS15AP10	ribosomal protein S15a pseudogene 10; NR_026768
16814170	0.0633432	0.4206	1.33848	4.80593	4.74793	4.38904	5.08625	5.20284	4.91561	ARHGDIG	Rho GDP dissociation inhibitor (GDI) gamma; AB593111 ENST00000219409 ENST00000477621 NM_001176
17122432	0.0363347	-0.420583	-1.33847	3.35156	3.40584	3.1032	2.89821	2.80937	2.89127	miscellaneous	ENST00000416067
17116028	0.0860509	-0.420577	-1.33846	2.45282	2.0082	2.45282	1.73751	2.00303	1.91157	TBL1Y	transducin (beta)-like 1, Y-linked; AF332220 ENST00000346432 ENST00000355162 ENST00000383032 ENST00000540077 NM_033284 NM_134258 NM_134259
17119742	0.199527	0.420543	1.33843	5.62014	5.54565	6.26004	6.24033	6.00698	6.44015	miscellaneous	ENST00000416067
16768571	0.0451337	0.420433	1.33833	3.27555	3.07101	3.13966	3.65538	3.73121	3.36093	miscellaneous	AK054607
16870901	0.188774	-0.420397	-1.3383	3.09377	3.35974	3.00343	2.39402	3.1474	2.65433	ZNF728	zinc finger protein 728; NM_001267716
16929677	0.0638505	0.42039	1.33829	4.32375	4.06602	4.23052	4.86144	4.61052	4.4095	CSF2RB	colony stimulating factor 2 receptor, beta, low-affinity (granulocyte-macrophage); BC070085 ENST00000262825 ENST00000403662 ENST00000421539 ENST00000536485 ENST00000539104 NM_000395
16970201	0.0572059	-0.420347	-1.33825	3.15668	3.07611	2.74938	2.73416	2.43534	2.55163	miscellaneous	ENST00000500559; ENST00000503038
17050050	0.344262	-0.420333	-1.33824	4.43852	4.15468	3.3934	3.78694	3.11508	3.82358	miscellaneous	ENST00000351043; ENST00000478990
17015731	0.494602	-0.420277	-1.33818	2.95877	3.23271	4.56959	3.06157	3.50906	2.92961	LOC100130357 TBC1D7	ENST00000343141; TBC1 domain family, member 7; uncharacterized LOC100130357; AK296391 BX641137 ENST00000421203 NM_001242698
16732960	0.0828909	-0.42019	-1.3381	5.06594	5.46316	5.439	4.64895	4.98167	5.07691	CCDC15	coiled-coil domain containing 15; ENST00000344762 ENST00000524471 ENST00000529051 ENST00000530061 ENST00000531167 NM_025004
16915202	0.362802	0.420153	1.33807	4.08647	4.9233	5.17215	4.68505	5.29989	5.45744	MIR4532	microRNA 4532; NR_039757
17076565	0.0327146	-0.42009	-1.33801	2.20525	1.93809	2.01069	1.64935	1.61825	1.62616	miscellaneous	ENST00000265708; ENST00000520434
16914899	0.0497413	0.420043	1.33797	2.71314	2.45258	2.80801	2.962	3.29231	2.97955	miscellaneous	BC015939; ENST00000439216
16783751	0.0348968	0.41994	1.33787	1.56564	1.54315	1.84637	2.08307	1.99535	2.13656	miscellaneous	AK299632; ENST00000555279
17059603	0.204111	-0.41992	-1.33785	5.19465	5.52936	4.88738	4.55097	4.60791	5.19275	miscellaneous	XM_003118581
17013402	0.444065	-0.41991	-1.33784	3.28264	3.02498	1.94349	2.56968	1.81202	2.60968	RN5S222	RNA, 5S ribosomal 222; ENST00000411039
17123846	0.293587	-0.419897	-1.33783	2.45926	3.34969	2.45253	2.28813	2.32145	2.39221	miscellaneous	ENST00000416067
16981039	0.16469	0.41971	1.33766	4.1941	4.415	4.64982	4.49627	5.18677	4.83501	miscellaneous	NR_037459; NR_039963
[truncated: 46,417 more rows]
